# Supplementary material for: Simultaneous Tracking of Pseudomonas aeruginosa Motility in Liquid and at the Solid-Liquid Interface Reveals Differential Roles for the Flagellar Stators
Source: mSystems. 2019 Sep 24;4(5):e00390-19. doi: 10.1128/mSystems.00390-19 (PMC6759568; doi:10.1128/mSystems.00390-19)
Supplement: TEXT S1 [file mSystems.00390-19-s0001.txt]

%% Script Readme
% All scripts written to function in Matlab R2015b (8.6.0.267246) 64-bit in Windows 7.
% To use scripts convert to matlab code files (.m).
% Each script/function should be extracted to separate matlab files.
% Scripts being with '%%' and should be named according to the text next to the '%%'.
% Functions begin with 'function' and should be named according to text after '=' and before '('
% Change extension of ColourScheme to '.mat'
% Store scripts in the same folder with ColourScheme.mat
% Scripts can be run for: 
% -DIC/TIRM processing by running the script StackMaster.m
% -DHM processing by running the script DHMTracking.m
% The matlab project is also available at https://github.com/fishhooky/DHMTrack 
% To enable to colour selection feature the file 'ColourScheme.mat' will need to be downloaded from https://github.com/fishhooky/DHMTrack 

%% Main scripts
%% To run in Matlab each script and function should be saved into a separate matlab script file. Different scripts being with �%%�. Different functions begin with �function�.
% DHMTracking
%
% Written by A. Hook 30-08-2017
%
% Converts h5 object file to .mat array
% Produces tracks based upon outputed objects
% Saves in original folder. Iterates through multiple filenames.
% Output is an array [nFrames x nParticles x (x,y,z,vol)] called 'data'.
%

clearvars -except frequency; clc
close all
warning('off','all')
%% INPUT FILES
% Input file is h5 objects file
% Will allow for multiple object files to be added
Loops = 'Yes';
a=1;
while strcmp(Loops,'Yes') == 1 %Allow selection of multiple files
    if a == 1
        [FileName,PathName] = uigetfile({'*.*','*.*';'*.*','All Files (*.*)'},strcat('Pick a File (',num2str(a),')'));
        if FileName == 0
            a=a-1;
        else
            % Produce filename sequence for outputs
            filename{a,1} = strcat(PathName,strtok(FileName,'.'));
            filename{a,2} = strcat(PathName,strtok(FileName,'.'),'Data\objects.mat');
            filename{a,3} = strcat(PathName,strtok(FileName,'.'),'Data\Tracks.mat');
            filename{a,4} = strcat(PathName,strtok(FileName,'.'),'Data\Video\');
            filename{a,5} = strcat(PathName,strtok(FileName,'.'),'Data\Fig.png');
            
            f = inputdlg('Acquisition time (ms)?','Determine frequency',[1 40],{'20'});
            if size(f,1)==0
                a=a-1;
            else
                f = str2double(f);
                FT(a) = f;
            end
            
        end
    else %Use previous inputs as guide
        [FileName,PathName] = uigetfile({'*.*','*.*';'*.*','All Files (*.*)'},strcat('Pick a File (',num2str(a),')'),PathName);
        
        if FileName == 0
            a=a-1;
        else
            filename{a,1} = strcat(PathName,strtok(FileName,'.'));
            filename{a,2} = strcat(PathName,strtok(FileName,'.'),'Data\objects.mat');
            filename{a,3} = strcat(PathName,strtok(FileName,'.'),'Data\Tracks.mat');
            filename{a,4} = strcat(PathName,strtok(FileName,'.'),'Data\Video\');
            filename{a,5} = strcat(PathName,strtok(FileName,'.'),'Data\Fig.png');

            f = inputdlg('Acquisition time (ms)?','Determine frequency',[1 40],{num2str(FT(a-1))});
            if size(f,1)==0
                a=a-1;
            else
                f = str2double(f);
                FT(a) = f;
            end

        end
    end
    
    
    
    Loops = questdlg('Load another dataset?');
    if strcmp(Loops,'Cancel')==1
        return
    end
    a=a+1;
end

clear a f FileName Loops

%% PROCESSING LOOP


for i = 1:size(filename,1);
    i % Output to track script progress
    mkdir(strcat(strtok(filename{i,1},'.'),'Data\'));
    
    %% Conversion of h5 file to .mat array
    
    data = h5posnExtract(filename{i,1});
    
    %% Data sift
    
    data = datasift(data,20,30); %Sift based upon volume to get all frames with similar number of objects
    
    %% Tracking
    
    save(filename{i,2}, 'data')
    % tracking(data,FrameTime,Look ahead steps,filename,
    % OPTIONAL:MinVol,MaxVol,MaxSpeed,StepMin,DistMin,AngleChange,Minimum change in volume (DeltaVolMin), minimum %change in volume (DeltaVolPerc),0=manual inspection(manual))
    [Tracks, Export] = tracking(data,FT(i),4,filename{i,5},0,100,100,15);
    
    
    %% Saving
    if size(Tracks{1},1)>0
        save(filename{i,3}, 'Tracks','Export')
        
        f1=gcf;
        
        saveas(f1,filename{1,5})
        
    end
    if size(filename,1)>1
        clear data Tracks Export
        close all
    end
    %figure
    
end
clear i PathName
warning('on','all')

%% ImageProcess
%% DHM image preprocessing
% Script for pre-processing holography images
% Written by Andrew Hook 2018
% Procesing sequence:
% 1. Downscale (or upscale) to desired pixel dimensions, and select subset
% 2. Normalise image intensity for each image
% 3. Substract median through a stack
% 4. Export image sequence

%% PARAMETER SETUP
warning('off','all')
%clear F1 F2 F3 FileName PathName
Loops = 'Yes'; x4 = 0;

%% USER VARIABLES
IS = 1024; %Pixels of final image output
X_Start = 1;Y_Start = 1; %X-Y starting coordinates
X_Finish = 1;Y_Finish = 1; %X-Y final coordiantes. If set to 0 will default to maximum value

%% LOAD IMAGES
% Will process multiple stacks together as one
% Iterates through different datasets
while strcmp(Loops,'Yes') == 1
    x4 = x4+1;
    if x4 == 1
        [FileName{1},PathName{1}] = uigetfile({'*.tif;*.jpg;*.mat','Image Files (*.tif,*.jpg,*.mat)';'*.*','All Files (*.*)'}, ...
            'Pick a File','MultiSelect','on');
    else
        [FileName{x4},PathName{x4}] = uigetfile({'*.tif;*.jpg;*.mat','Image Files (*.tif,*.jpg,*.mat)';'*.*','All Files (*.*)'}, ...
            'Pick a File','MultiSelect','on',PathName{x4-1});
    end
    if PathName{x4} == 0 %What to do if Cancel selected
        x4=x4-1;
    end
    Loops = questdlg('Load another dataset?');
    if strcmp(Loops,'Cancel')==1
        return
    end
end

%% LOOP FOR IMAGE PRE-PROCESSING
for x1 = 1:size(PathName,2)
    x1
    C1=0; % Counter for image number
    %% IMAGE LOAD
    x2 = 1; if iscell(FileName{x1}) == 1;x2=size(FileName{x1},2);end
    for x6 = 1:x2
        if x2 == 1;
            FileTif=strcat(PathName{x1},FileName{x1});
        else
            FileTif=strcat(PathName{x1},FileName{x1}(x6));
        end
        FileTif=char(FileTif);
        InfoImage=imfinfo(FileTif);
        xImage=InfoImage(1).Width;
        yImage=InfoImage(1).Height;
        NumberImages=length(InfoImage);
        % Preassign image variable dimensions
        Image=zeros(yImage,xImage,NumberImages,'uint16');
        
        TifLink = Tiff(FileTif, 'r');
        
        for x4=1:NumberImages
            TifLink.setDirectory(x4);
            Image(:,:,x4)=TifLink.read();
        end
        
        F0=im2double(Image);
        clear FinalImage
        %% DOWNSCALE IMAGE
        if X_Finish == 1;X_Finish = size(F0,2);end;if Y_Finish == 1;Y_Finish = size(F0,1);end
        if X_Finish-X_Start<Y_Finish-Y_Start;Limit = 1+X_Finish-X_Start;else Limit = 1+Y_Finish-Y_Start;end  %Find minimum dimension of current image or image subset
        F1=zeros(IS,IS,size(F0,3)); %Preassign F1 dimensions
        for x4=1:IS
            a1=round(Limit/IS*x4)+Y_Start-1;a2=round(Limit/IS*(x4-1))+Y_Start;
            if a1 == 0;a1=1;end;if a2>yImage;a2=yImage;end
            if a2 == 0;a2=1;end;if a2>a1;a2=a1;end
            for x5=1:IS
                b1=round(Limit/IS*x5)+X_Start-1;b2=round(Limit/IS*(x5-1))+X_Start;
                if b1 == 0;b1=1;end;if b2>xImage;b2=xImage;end
                if b2 == 0;b2=1;end;if b2>b1;b2=b1;end
                F1(x4,x5,:)=mean(mean(F0(a2:a1,b2:b1,:),1),2);
            end
        end
        clear F0
        %% NORMALISE IMAGE INTENSITY BY MEAN
        clear M1
        M1=mean(mean(F1(:,:,:),1),2);
        F2=zeros(IS,IS,size(F1,3));
        for x3=1:size(F1,3);
            F2(:,:,x3)=F1(:,:,x3)/M1(1,1,x3);
        end
        clear F1
        %% SUBTRACT MEDIAN
        clear M1
        M1=median(F2(:,:,:),3);
        F3=zeros(IS,IS,size(F2,3));
        for x3=1:size(F2,3);
            F3(:,:,x3)=F2(:,:,x3)-M1;
        end
        F3(F3<0)=0; %make minimum value = 0
        if max(max(max(F3)))>0
            F3=F3/max(max(max(F3))); %make maximum value = 1
        end
        clear F2 M1
        %% SAVE IMAGE SEQUENCE
        if x2 == 1;
            File = strcat(PathName{x1},strtok(FileName{x1},'.'),'\'); %Create directory to save stuff into
        else
            File = strcat(PathName{x1},strtok(FileName{x1}(1),'.'),'\');
            File=char(File);
        end
        mkdir(File);
        for x3=1:size(F3,3);
            C1=C1+1;
            File1=strcat(File,num2str(C1),'.tif');
            imwrite(F3(:,:,x3),File1);
        end
    end
    clear a1 a2 b1 b2 F3
end

warning('on','all')

%% ImportData
% Will import image stack
% Allows for multiple image stacks to be imported for iterative processing

x1 = exist('PathName');
if x1 == 1
    off = questdlg('Import new dataset?');
    if strcmp(off,'Yes')==1
        clear off
        off = 1;
        PathName=PathNameList{1};
        clear PathNameList
        PathNameList{1}=PathName;
    elseif strcmp(off,'Cancel')==1
        STOP=1;
        return
    else
        if exist('z1','var') == 0
            z1=0;
        end
        return
    end
end

Loops = 'Yes';
a=1;
while strcmp(Loops,'Yes') == 1
    
    if x1 == 0 || strcmp(num2str(PathName),'0') == 1
        [FileName,PathName] = uigetfile({'*.tif;*.jpg;*.mat','Image Files (*.tif,*.jpg,*.mat)';'*.*','All Files (*.*)'}, ...
            'Pick a File','MultiSelect','on');
        x1 = 1;
    else
        abcdef = strcat('Pick File ',num2str(a));
        [FileName,PathName] = uigetfile({'*.tif;*.jpg;*.mat','Image Files (*.tif,*.jpg,*.mat)';'*.*','All Files (*.*)'},abcdef,PathName,'MultiSelect','on');
        
    end
    
    if strcmp(num2str(PathName),'0') == 1
        return
    end
    
    if size(FileName,1)==1
        FileName=cellstr(FileName);
    end
    FileNameList{a}=FileName;
    PathNameList{a}=PathName;
    Loops = questdlg('Load another dataset?');
    a=a+1;
end
%% Load Background
[FileName1,PathName1] = uigetfile({'*.tif;*.jpg;*.mat','Image Files (*.tif,*.jpg,*.mat)';'*.*','All Files (*.*)'},'Select Background file',PathName,'MultiSelect','on');


z1=0; z3=0;
if isa(FileName1,'cell') == 1 || size(FileName1,2)>1
    z1=1;
end
 clear a abcdef Loops off x1

%% InputVariables

Loops = size(FileNameList,2);
Threshold(1:Loops) = 2;
dimensions = inputdlg('Microns across image','Dimensions',[1 40],{'110'});
dimensions = str2double(dimensions);
if size(dimensions) == 0
    STOP=1;
    return
end
FileTif=strcat(PathName,FileName(1));
FileTif=char(FileTif);
InfoImage=imfinfo(FileTif);
size(InfoImage,1);
SF = inputdlg('Frame to start processing at','Starting Frame',[1 40],{'1'}); %
SF = str2double(SF);
if size(SF) == 0
    STOP=1;
    return
end

A=size(InfoImage,1)-SF+1;

A=num2str(A);

Process = inputdlg('Number of frames to process','Frames',[1 40],{A}); %
Process = str2double(Process);
if size(Process) == 0
    STOP=1;
    return
end
clear A
TFrame = 0;
if z3 == 0
    ZStep = inputdlg('Microns between Z-steps','Step-Gap',[1 40],{'3'}); % Microns for each Z-step
    ZStep=str2double(ZStep)/1.3348;
    if size(ZStep) == 0
        STOP=1;
        return
    end
    
    TFrame = inputdlg('Time between frames (ms) (between each stack)','Radius',[1 40],{'900'}); % Time between frames (ms)
    TFrame=str2double(TFrame);
    if size(TFrame) == 0
        STOP=1;
        return
    end
    TStep = inputdlg('Time between each step (ms)','Radius',[1 40],{'16'}); % Time between steps (ms)
    TStep=str2double(TStep);
    if size(TStep) == 0
        STOP=1;
        return
    end
else
    TStep = inputdlg('Time between each frame (s)','Time',[1 40],{'30'}); % Time between steps (ms)
    TStep=str2double(TStep);
    if size(TStep) == 0
        STOP=1;
        return
    end
end


MaxSpeed = inputdlg('Set maximum speed of bacteria (um/s)','Maximum Speed',[1 40],{'20'}); %% Set maximum speed of bacteria
MaxSpeed=str2double(MaxSpeed);
if size(MaxSpeed) == 0
    %STOP=1;
    return
end
StepMin = inputdlg('Set minimum number of steps to include track','Track Length',[1 40],{'5'}); %% Minimum number of steps for track to be recorded
StepMin=str2double(StepMin);
if size(StepMin) == 0
    %STOP=1;
    return
end
AngleChange = inputdlg('Set maximum allowable angle change (degrees)','Angle change',[1 40],{'30'}); %%Set angle to prefer next particle position if required
AngleChange=str2double(AngleChange);
if size(AngleChange) == 0
    %STOP=1;
    return
end
DistMin = inputdlg('Set minimum distance to include track (microns)','Minimum Track Distance',[1 40],{'0.1'}); %%Minimum distance that an object must travel for a track to be recorded
DistMin=str2double(DistMin);
if size(DistMin) == 0
    %STOP=1;
    return
end


z2=0;
Dd = 20; % Change in distance permissable for selection of same object
Dt = 17; % Angle in degrees that dark object can change for same object

clearvars -except PathNameList FileNameList PathName FileName ...
    Loops Threshold dimensions Process ZStep TFrame TStep Top Bottom Dd Dt ...
    MaxSpeed StepMin AngleChange DistMin z1 z2 z3 z8 PathName1 FileName1 SF SeeAll

z4(1:Loops) = 1;

%% ProcessingFrames
% Written by Andrew Hook 2018
% Will process all frames and output Tracks

%% Setup directory to save data
f1=[];
clear FileName PathName Background File
FileName = FileNameList{X};
PathName = PathNameList{X};
if z3 == 0
    File = char(strcat(PathName,num2str(X),'\')); %Create directory to save stuff into
else
    File = char(strcat(PathName,strtok(FileName,'.'),'\')); %Create directory to save stuff into
end
mkdir(File);
File = strcat(File,'Variables.mat');
save(File)
%% Import Background
if z1==1
    if isa(FileName1,'cell') == 0
        
        FileTif=strcat(PathName1,FileName1);
        FileTif=char(FileTif);
        
        if strcmp('mat',FileName1(end-2:end))==1
            load(FileTif);
            Background = D;
        else
            
            
            InfoImage=imfinfo(FileTif);
            mImage=InfoImage(1).Width;
            nImage=InfoImage(1).Height;
            NumberImages=length(InfoImage);
            Background=zeros(nImage,mImage,NumberImages,'uint16');
            
            TifLink = Tiff(FileTif, 'r');
            for i=1:NumberImages
                TifLink.setDirectory(i);
                Background(:,:,i)=TifLink.read();
            end
            TifLink.close();
        end
        
    else
        FileTif=strcat(PathName1,FileName1(X));
        FileTif=char(FileTif);
        
        if strcmp('mat',FileName1{X}(end-2:end))==1
            load(FileTif);
            Background = D;
        else
            
            
            InfoImage=imfinfo(FileTif);
            mImage=InfoImage(1).Width;
            nImage=InfoImage(1).Height;
            NumberImages=length(InfoImage);
            Background=zeros(nImage,mImage,NumberImages,'uint16');
            
            TifLink = Tiff(FileTif, 'r');
            for i=1:NumberImages
                TifLink.setDirectory(i);
                Background(:,:,i)=TifLink.read();
            end
            TifLink.close();
        end
    end
end
%% Setup variables
if X == 1;SD=0;end
if z7 == 0
    TStacks = 1;
else
    TStacks = size(FileName,2);
end
if z3 == 1 % Nulled variables for 2D imaging
    ZStep = 0;
end
%% Loop for each image set
for m=1:TStacks
    %% Import images
    Counts(1,1,1)=0;
    FileTif=strcat(PathName,FileName(m));
    FileTif=char(FileTif);
    InfoImage=imfinfo(FileTif);
    mImage=InfoImage(1).Width;
    nImage=InfoImage(1).Height;
    NumberImages=length(InfoImage);
    FinalImage=zeros(nImage,mImage,NumberImages,'uint16');
    
    TifLink = Tiff(FileTif, 'r');

    for i=1:NumberImages
        TifLink.setDirectory(i);
        FinalImage(:,:,i)=TifLink.read();
    end 
    
    %% Setup variables
    
    
    height = size(FinalImage,1);
    pixels = size(FinalImage,2);
    pixelsize=dimensions/pixels;       
    if z7 == 0 % Setup predictions for limits
        z5(X,1)=20;z5(X,2)=10000;
        z6(X,1:2)=z5(X,1:2);
        Threshold(X)=2;
    end
    

    Objects{1}=0;
    if z7 ==0; ENDN = SF;
    else ENDN = SF+Process-1;
    end
    
    %% Functions to identify objects in each image stack
    for A = SF:ENDN
        A
        if A <= NumberImages && A > 0
            
            %% Background substraction
            [ProcessedImage1,ProcessedImage2,SD,Threshold]=BackgroundSubtraction(A,FinalImage,height,Loops,pixels,SD,SF,Threshold,X,z1,z4,z7);
            %% Object identification
            
            [BW,Counts,Dd,Dt,f1,Objects,z5,z6]=DIC_particleCleanUp(A,Counts,Dd,Dt,dimensions,f1,FileName,height,Loops,m,Objects,PathName,pixels,pixelsize,ProcessedImage1,ProcessedImage2,SeeAll,SF,X,z2,z3,z5,z6,z7,ZStep);
        end
        
    end
    
    clear BW File FinalImage ProcessedImage1 ProcessedImage2
    %% Object tracking
    if m == 1
        OBJECTS{1}=0;
        Counts1=0;
    end
    if z7==1        
        if z3 == 0
            [Counts1,OBJECTS]=DICZStack_ImageProcessing(Counts,Counts1,FileName,m,OBJECTS,Objects,PathName,Process,SeeAll,SF,TFrame,TStep,X,ZStep);
        else
            [Counts1,OBJECTS] = ObjectProcessing_2D(Counts,Counts1,m,OBJECTS,Objects,Process,SF,TStep);
        end
    end    
    clear Objects
end

%% Finalise

if z7==1
    %% Tracks from OBJECTS
    
    if z3 ==0 
        File = char(strcat(PathName,num2str(X),'\Tracks.png'));
    else
        File = char(strcat(PathName,strtok(FileName,'.'),'\Tracks',num2str(X),'.png'));
    end

    Tracks = tracking(OBJECTS,TStep*1000,4,File,'MaxSpeed',MaxSpeed,'StepMin',StepMin','AngleChange',AngleChange,'DistMin',DistMin);
    
    %% Save Objects
    if z3 ==0
        File = char(strcat(PathName,num2str(X),'\Objects','.mat'));
    else
        File = char(strcat(PathName,strtok(FileName,'.'),'\Objects',num2str(X),'.mat'));
    end
    
    save(File,'OBJECTS','Counts1')
    b=size(OBJECTS,2);
    if b==1
        b=size(OBJECTS,1);
    end
    if exist('Tracks')==1
        if z3 == 0
            File = char(strcat(PathName,num2str(X),'\Tracks','.mat'));
        else
            File = char(strcat(PathName,strtok(FileName,'.'),'\Tracks',num2str(X),'.mat'));
        end
        save(File,'Tracks')
    end
end
clear File

%% StackMaster
%% Master script that runs all scripts for tracking from 3D stacks
% Written by Andrew Hook, 08/2016
% Will end up with variables AllObjects
% Automatically saves Objects and Tracks in same directory contining images

%% Variable description
% AngleChange = Limit in degrees applied to angle change between objects in adjacent tracks - user set
% BW = Store of binarised images for current stack
% Counts = Total objects per frame and total pixels for each object
% Dd = Allowable distance between matched light and dark objects, autoset
% Dt - Angle between matched dark and light objects, autoset
% dimensions - Microns across an image - user set
% DistMin - Minimum distance track must travel to be included, user set
% f1 = Combined dataset to assist with matching light/dark objects
% File = temporary store of filename for saving data/images
% FileName = List of filenames within a dataset
% FileName1 = temporary storage of filename
% FileNameList = Filename list of all images to be processed
% FinalImage = Store of processed images
% height = pixel height of image
% i = counter for loading images
% Loops = Total number of datasets loaded
% m = counter for different datafiles within one dataset
% MaxSpeed = Maximum permissable bacterial speed in um/s user set
% mImage = pixel width of loaded images
% nImage = pixel height of loaded images
% NumberImages = Number of images within loaded image stack
% Objects = Outputted objects from images
% Objects1 = Outputted objects from image stack after combining in Z
% PathName = Filepath for images being processed
% PathName1 = Temporary store for file path
% PathNameList = Store of all filepaths
% pixels = pixels scross loaded image
% pixelsize = microns per pixel
% Process = Total images to process per stack, user set
% SD = Standard deviation across image line, autoset, used to set threshold
% SeeAll = On/Off variable user set, to whether images viewable during processing
% SF = Starting frame to process in stack, user set
% StepMin = Minimum number of steps required for track to be included, user set
% TFrame = Time between stacks, for Z-stacks only, user set
% Threshold = Signal:noise threshold set to identify objects from background
% TStacks = Total number of different image stacks in one dataset
% TStep = time interval (us) between images in an image stack
% X = Counter for different datasets
% z1 = Switch to detect if background data loaded
% z2 = On/off switch to view processed image
% z3 = On/off switch if Z-stack or 2D stack
% z4 = Store for dark image threshold offset 
% z5 = Store for light image particle size limits
% z6 = Store for dark image particle size limits
% z7 = On/off switch if running initial threshold set
% ZStep = microns between frames in Z-stack

%% Setup
clearvars -except PathNameList FileNameList Background PathName FileName PathName1 FileName1
warning('off','all')

%% Import dataset
ImportData
if exist('STOP','var') == 1
    clear STOP
    clear all
    return
end

%% Adjust inputs
z3 = questdlg('Are you processing 3D stacks?');
if strcmp(z3,'Yes')==1
    z3 = 0;
else
    z3 = 1;
end
SeeAll = questdlg('Show all processed images (this will increase processing time?');
if strcmp(SeeAll,'Yes')==1
    SeeAll = 1;
else
    SeeAll = 0;
end

InputVariables
if exist('STOP','var') == 1
    clear STOP
    clear all
    return
end

%% Set threshold

ThresholdSet
close all

%% Process loops
for X = 1:Loops
    z2 = 1;
    %% Run scripts
    ProcessingFrames
    clear OBJECTS Tracks Tracks0
end
warning('on','all')
close all
clc

%% ThresholdSet
% Script to preset thresholds for deciding if particle exists, if known
z7=0;
button =questdlg('Do you already know thresholds for all datasets?');
if strcmp(button,'Yes') == 1 %Manual set thresholds
    for a =1:Loops
        if a == 1
            AComment = strcat('Threshold for dataset ',num2str(a),', (higher values will increase stringency of selection');
            A=inputdlg(AComment,'Threshold',[1 40]);
            A=str2double(A);
            Threshold(a)=A;
            AComment = strcat('Dark image offset for dataset ',num2str(a),', (higher values will increase stringency of selection');
            A=inputdlg(AComment,'Threshold',[1 40]);
            A=str2double(A);
            z4(a)=A;
            AComment = strcat('Minimum light particle size for dataset ',num2str(a));
            A=inputdlg(AComment,'Threshold',[1 40]);
            A=str2double(A);
            z5(a,1)=A;
            AComment = strcat('Maximum light particle size for dataset ',num2str(a));
            A=inputdlg(AComment,'Threshold',[1 40]);
            A=str2double(A);
            z5(a,2)=A;
            AComment = strcat('Minimum dark particle size for dataset ',num2str(a));
            A=inputdlg(AComment,'Threshold',[1 40]);
            A=str2double(A);
            z6(a,1)=A;
            AComment = strcat('Maximum dark particle size for dataset ',num2str(a));
            A=inputdlg(AComment,'Threshold',[1 40]);
            A=str2double(A);
            z6(a,2)=A;
        else
            if a==2;button =questdlg('Same for rest?');end
            if strcmp(button,'Yes') == 1
                Threshold(a)=Threshold(a-1);
                z4(a)=z4(a-1);
                z5(a,1:2)=z5((a-1),1:2);               
                z6(a,1:2)=z6((a-1),1:2);
            else
            AComment = strcat('Threshold for dataset ',num2str(a),', (higher values will increase stringency of selection');
            B = num2str(Threshold(a-1));
            A=inputdlg(AComment,'Threshold',[1 40],{B});
            A=str2double(A);
            Threshold(a)=A;
            AComment = strcat('Dark image offset for dataset ',num2str(a),', (higher values will increase stringency of selection');
            B = num2str(z4(a-1));
            A=inputdlg(AComment,'Threshold',[1 40],{B});
            A=str2double(A);
            z4(a)=A;
            AComment = strcat('Minimum light particle size for dataset ',num2str(a));
            B = num2str(z5((a-1),1));
            A=inputdlg(AComment,'Threshold',[1 40],{B});
            A=str2double(A);
            z5(a,1)=A;
            AComment = strcat('Maximum light particle size for dataset ',num2str(a));
            B = num2str(z5((a-1),2));
            A=inputdlg(AComment,'Threshold',[1 40],{B});
            A=str2double(A);
            z5(a,2)=A;
            AComment = strcat('Minimum dark particle size for dataset ',num2str(a));
            B = num2str(z6((a-1),1));
            A=inputdlg(AComment,'Threshold',[1 40],{B});
            A=str2double(A);
            z6(a,1)=A;
            AComment = strcat('Maximum dark particle size for dataset ',num2str(a));
            B = num2str(z6((a-1),2));
            A=inputdlg(AComment,'Threshold',[1 40],{B});
            A=str2double(A);
            z6(a,2)=A;
            end
        end
    end
else
    for X=1:Loops % Set thresholds by seeing first and last image
        ProcessingFrames
    end
end
z7 = 1;
clear A AComment a

%% Functions
function [ProcessedImage1,ProcessedImage2,SD,Threshold]=BackgroundSubtraction(A,FinalImage,height,Loops,pixels,SD,SF,Threshold,X,z1,z4,z7)

%% Script removes background from image
%Requires FinalImage input
%Outputs Processed image 1 and 2 for light and dark regions
%Threshold calculated by user input plus standard deviation of image
%% Tune Threshold
warning('off','curvefit:fit:equationBadlyConditioned')
if A==SF && z7==0 %For first pass only
    QQ = 1;
    
    %% Subtract imported background
    clear Y
    Y=FinalImage(:,:,A); Y1=FinalImage(:,:,end);
    Y=im2double(Y);Y1=im2double(Y1);
    if z1==1
        if size(Background,3)==1
            Z=Background(:,:);
            Z1=Z;
        else
            Z=Background(:,:,A);Z1=Background(:,:,end);
        end
        Z=im2double(Z);Z1=im2double(Z1);
        Y=Y-Z;Y1=Y1-Z1;
    end
    %% Subtract alternative background
    for a=1:size(Y,2); %converts image data to X,Y,Z coordinates
        x(1+size(Y,1)*(a-1):size(Y,1)+size(Y,1)*(a-1),1)=a;
        for b = 1:size(Y,1);
            y(b+size(Y,1)*(a-1),1)=b;
        end
        z(1+size(Y,1)*(a-1):size(Y,1)+size(Y,1)*(a-1),1)=Y(1:size(Y,1),a);
    end
    
    sf = fit([x, y],z,'poly33'); %calculates polynomial plane fit
    %plot(sf)
    a1=sf.p00;
    a2=sf.p10;
    a3=sf.p01;
    a4=sf.p20;
    a5=sf.p11;
    a6=sf.p02;
    a7=sf.p30;
    a8=sf.p21;
    a9=sf.p12;
    a10=sf.p03;
    for a=1:size(Y,2);
        for b = 1:size(Y,1);
            Y(b,a)=Y(b,a)-a1-a2*a-a3*b-a4*a^2-a5*a*b-a6*b^2-a7*a^3-a8*a^2*b-a9*a*b^2-a10*b^3;
        end
    end
    % repeat for second image
    for a=1:size(Y1,2); %converts image data to X,Y,Z coordinates
        x(1+size(Y1,1)*(a-1):size(Y1,1)+size(Y1,1)*(a-1),1)=a;
        for b = 1:size(Y1,1);
            y(b+size(Y1,1)*(a-1),1)=b;
        end
        z(1+size(Y1,1)*(a-1):size(Y1,1)+size(Y1,1)*(a-1),1)=Y1(1:size(Y1,1),a);
    end
    
    sf = fit([x, y],z,'poly33'); %calculates polynomial plane fit
    %plot(sf)
    a1=sf.p00;
    a2=sf.p10;
    a3=sf.p01;
    a4=sf.p20;
    a5=sf.p11;
    a6=sf.p02;
    a7=sf.p30;
    a8=sf.p21;
    a9=sf.p12;
    a10=sf.p03;
    for a=1:size(Y1,2);
        for b = 1:size(Y1,1);
            Y1(b,a)=Y1(b,a)-a1-a2*a-a3*b-a4*a^2-a5*a*b-a6*b^2-a7*a^3-a8*a^2*b-a9*a*b^2-a10*b^3;
        end
    end
    %% Binarise image
    SD(X) = Threshold(X)*mean(std(Y));
    ProcessedImage1(1:height,1:pixels,A)=0;P1(1:height,1:pixels)=0;
    ProcessedImage2(1:height,1:pixels,A)=0;P2(1:height,1:pixels)=0;
    for a=1:size(Y,2);
        for b = 1:size(Y,1);
            if Y(b,a)>SD(X)
                ProcessedImage1(b,a,A)=1;
            elseif Y(b,a)<-SD(X)*z4(X)
                ProcessedImage2(b,a,A)=1;
            end
        end
    end
    %% Threshold tuning
    while QQ==1 && z7 == 0
        SD(X) = Threshold(X)*mean(std(Y));
        
        
        ProcessedImage1(1:height,1:pixels,A)=0;P1(1:height,1:pixels)=0;
        ProcessedImage2(1:height,1:pixels,A)=0;P2(1:height,1:pixels)=0;
        for a=1:size(Y,2);
            for b = 1:size(Y,1);
                if Y(b,a)>SD(X)
                    ProcessedImage1(b,a,A)=1;
                elseif Y(b,a)<-SD(X)*z4(X)
                    ProcessedImage2(b,a,A)=1;
                end
            end
        end
        for a=1:size(Y1,2);
            for b = 1:size(Y1,1);
                if Y1(b,a)>SD(X)
                    P1(b,a)=1;
                elseif Y1(b,a)<-SD(X)*z4(X)
                    P2(b,a)=1;
                end
            end
        end
        close all
        figure('name','Frame 1 Bright','numbertitle','off');HH=imshow(ProcessedImage1(:,:,A));set(gcf, 'Position', [100, 100, 500, 500]);movegui(HH,'northwest');
        figure('name','Frame 1 Dark','numbertitle','off'); HI=imshow(ProcessedImage2(:,:,A));set(gcf, 'Position', [100, 100, 500, 500]);movegui(HI,'north');
        figure('name','Frame 1 Addition','numbertitle','off'); HJ=imshow(ProcessedImage1(:,:,A)+ProcessedImage2(:,:,A));set(gcf, 'Position', [100, 100, 500, 500]);movegui(HJ,'northeast');
        figure('name','Final Frame Light','numbertitle','off'); HK=imshow(P1(:,:));set(gcf, 'Position', [100, 100, 500, 500]);movegui(HK,'southwest');
        figure('name','Final Frame Dark','numbertitle','off'); HL=imshow(P2(:,:));set(gcf, 'Position', [100, 100, 500, 500]);movegui(HL,'south');
        figure('name','Final Frame Addition','numbertitle','off'); HM=imshow(P1(:,:)+P2(:,:));set(gcf, 'Position', [100, 100, 500, 500]);movegui(HM,'southeast');
        
        button =questdlg('Is threshold acceptable?');
        if strcmp(button,'No') == 1
            SD(X) = SD(X)/Threshold(X);
            M=Threshold(X);
            M = inputdlg('Set Threshold (higher values will increase stringency of selection','Threshold',[1 40],{num2str(M)}); %Increase to change threshold, = xSD that pixel must differ from background
            M = str2double(M);Threshold(X:Loops) = M;
            M=z4(X);
            M = inputdlg('Set dark threshold offset (increase to make more stingent)','Dark offset',[1 40],{num2str(M)}); %Increase to change threshold, = xSD that pixel must differ from background
            M = str2double(M);z4(X:Loops)=M;
            clear M
        else
            QQ = 0;
            clear P1 P2
        end
    end
    
    
else
    %% Subtract imported background
    clear Y
    Y=FinalImage(:,:,A);
    Y=im2double(Y);
    
    
    
    if z1==1
        if size(Background,3)==1
            Z=Background(:,:);
        else
            Z=Background(:,:,A);
        end
        Z=im2double(Z);
        Y=Y-Z;
    end
    
    
    %% Alternative background subtraction
    
    for a=1:size(Y,2); %converts image data to X,Y,Z coordinates
        x(1+size(Y,1)*(a-1):size(Y,1)+size(Y,1)*(a-1),1)=a;
        for b = 1:size(Y,1);
            y(b+size(Y,1)*(a-1),1)=b;
        end
        z(1+size(Y,1)*(a-1):size(Y,1)+size(Y,1)*(a-1),1)=Y(1:size(Y,1),a);
    end

    sf = fit([x, y],z,'poly33'); %calculates polynomial plane fit
    a1=sf.p00;
    a2=sf.p10;
    a3=sf.p01;
    a4=sf.p20;
    a5=sf.p11;
    a6=sf.p02;
    a7=sf.p30;
    a8=sf.p21;
    a9=sf.p12;
    a10=sf.p03;
  

    for a=1:size(Y,2);
        for b = 1:size(Y,1);
            Y(b,a)=Y(b,a)-a1-a2*a-a3*b-a4*a^2-a5*a*b-a6*b^2-a7*a^3-a8*a^2*b-a9*a*b^2-a10*b^3;
        end
    end

    %% Binarise image
    
    
    if A == 1
        SD(X) = Threshold(X)*mean(std(Y));
    end
    ProcessedImage1(height,pixels,A)=0;
    ProcessedImage2(height,pixels,A)=0;
    for a=1:size(Y,2);
        for b = 1:size(Y,1);
            if Y(b,a)>SD(X)
                ProcessedImage1(b,a,A)=1;
            elseif Y(b,a)<-SD(X)*z4(X)
                ProcessedImage2(b,a,A)=1;
            end
        end
    end
    
end

function y=colourcalc(var,max,colourscheme)
% Take variable and output RGB colour
% var and max should be single values
% colourscheme refers to field names in base variable ColourScheme
% colourscheme is a string, use ''
% By Andrew Hook 2018

%% Input colour scheme and find RGB
load('C://Users/pazalh/Documents/MATLAB/ColourScheme.mat');
if strcmp(colourscheme,'r') == 1
    colourscheme = 'BlackToRed';
elseif strcmp(colourscheme,'b') == 1
    colourscheme = 'BlackToBlue';
elseif strcmp(colourscheme,'g') == 1
    colourscheme = 'BlackToGreen';
elseif strcmp(colourscheme,'y') == 1
    colourscheme = 'BlackToYellow';
elseif strcmp(colourscheme,'m') == 1
    colourscheme = 'BlackToMagenta';
elseif strcmp(colourscheme,'c') == 1
    colourscheme = 'BlackToCyan';
elseif strcmp(colourscheme,'k') == 1 || strcmp(colourscheme,'w') == 1
    colourscheme = 'BlackToWhite';
end
C=getfield(ColourScheme,colourscheme);
y=[((cos(C(1)*pi*var/max+C(2)*pi)+1)/C(3))^C(4),((cos(C(5)*pi*var/max+C(6)*pi)+1)/C(7))^C(8),((cos(C(9)*pi*var/max+C(10)*pi)+1)/C(11))^C(12)];

function y=condense(Tracks)
% Function to remove blank arrays within cell array
% Will also remove 0'd rows within a track
% Requires input of cell array

%% Remove blank tracks
for b=1:size(Tracks,1)
    A = 0;
    for a=1:size(Tracks,2)
        if size(Tracks{b,a},1)>0
            A=A+1;
            y{b,A}=Tracks{b,a};
        end
    end
end

%% Remove 0'd rows
for a=1:size(y,1)
    for b=1:size(y,2)
        C1=0;
        for c=1:size(y{a,b},1)
            if sum(y{a,b}(c,:)==0) < size(y{a,b},2)
                C1=C1+1;
                y1{a,b}(C1,:)=y{a,b}(c,:);
            end
        end
    end
end

y = y1;

function data = datasift(frames,percentile,varargin)
% Requires input of DHM data containing frames of objects, varargin is maximum objects
% Sift based upon volume
% Counts number of objects identified per frame
% Sets limit as the percentile of the number of objects across all frames
% Reduces objects of each frame to limit
% Limit determined by percentile, lower value will reduce the number
% Varargin will over-ride found limit if used
% Outputs limited number of objects based upon volume

%% IDENTIFY LIMIT OF OBJECTS
X(1:size(frames,2))=0;
for a = 1:size(frames,2)
    X(a)=size(frames{a},1); %Containing dataset of #objects in each frame
end
X(X==0)=nan;
Y = ceil(prctile(X,percentile,2)); %Select #objects lower 20 percentile as limit
if size(varargin,1)>0 && Y>varargin{1}
    Y=varargin{1};
end
        
%% APPLY LIMIT

for a =1:size(frames,2)
    if size(frames{a},1)> Y
        Vol = sort(frames{a}(:,4));
        Vol1 = Vol(end-Y+1,1);
        C1 = 0; % Counter
        for b=1:size(Vol,1)
            if frames{a}(b,4)>=Vol1
                C1 = C1 + 1;
                data{a}(C1,1:4)=frames{a}(b,1:4);
            end
        end
    else
        data{a}=frames{a}; %Copies frames already below limit
    end
end

function [BW,Counts,Dd,Dt,f1,Objects,z5,z6]=DIC_particleCleanUp(A,Counts,Dd,Dt,dimensions,f1,FileName,height,Loops,m,Objects,PathName,pixels,pixelsize,ProcessedImage1,ProcessedImage2,SeeAll,SF,X,z2,z3,z5,z6,z7,ZStep)

%% Process images

height1 = size(ProcessedImage1,1);
pixels1 = size(ProcessedImage1,2);
height2 = size(ProcessedImage2,1);
pixels2 = size(ProcessedImage2,2);

BW1(1:height1,1:pixels1) = ProcessedImage1(1:height1,1:pixels1,A);
BW1 = bwareaopen(BW1,1);%removes small objects
BW3 = imfill(BW1,'holes');%fills holes
if A==1 && z7==0%Determine minimum object size
    QQ=0;
    BW6 = bwlabel(BW3);
    if max(max(BW6))> 0 % condition not met if have nulled all light objects
        for a = 1:max(max(BW6))
            z5List(a)=sum(sum(BW6==a));
        end
        z5List=sort(z5List,'descend');
        close all
        figure; HH=imshow(BW6);
        set(gcf, 'Position', [100, 100, 500, 500]);movegui(HH,'northwest');
        figure; HI=bar(z5List);set(gcf, 'Position', [100, 100, 500, 500]);movegui(HI,'southwest');
        while QQ==0
            M=z5(X,1);
            M = inputdlg('Set pixel size of minimum particle','Object pixel size',[1 40],{num2str(M)});
            M=str2double(M);z5(X:Loops,1)=M;
            M1=z5(X,2);
            M1 = inputdlg('Set pixel size of minimum particle','Object pixel size',[1 40],{num2str(M1)});
            M1=str2double(M1);z5(X:Loops,2)=M1;
            close Figure 1
            clear BW6; BW6 = bwareaopen(BW3,z5(X,1));%removes small objects
            BW6 = BW6 & ~bwareaopen(BW6,z5(X,2));%removes large objects
            figure; HH=imshow(BW6);set(gcf, 'Position', [100, 100, 500, 500]);movegui(HH,'northwest');
            button =questdlg('Is threshold acceptable?');
            if strcmp(button,'Yes') == 1
                QQ=1;
            end
        end
    end
    clear BW6 z5List
end

BW2 = bwareaopen(BW3,z5(X,1));%removes small objects
BW2 = BW2 & ~bwareaopen(BW2,z5(X,2));%removes large objects

BW1(1:height2,1:pixels2) = ProcessedImage2(1:height2,1:pixels2,A);
BW1 = bwareaopen(BW1,1);%removes small objects
BW3 = imfill(BW1,'holes');%fills holes
if A==1 && z7==0 %Determine minimum object size
    QQ=0;
    z6(X,1:2)=z5(X,1:2);
    
    BW6 = bwlabel(BW3);
    if max(max(BW6)) > 0 % condition not met if have nulled all dark objects
        z5List(1)=0;
        for a = 1:max(max(BW6))
            z5List(a)=sum(sum(BW6==a));
        end
        z5List=sort(z5List,'descend');
        close all
        figure; HH=imshow(BW6);set(gcf, 'Position', [100, 100, 500, 500]);movegui(HH,'northwest');
        figure; HI=bar(z5List);set(gcf, 'Position', [100, 100, 500, 500]);movegui(HI,'southwest');
        while QQ==0
            M=z6(X,1);M = inputdlg('Set pixel size of minimum particle','Object pixel size',[1 40],{num2str(M)});
            M=str2double(M);z6(X:Loops,1)=M;
            M1=z6(X,2);M1 = inputdlg('Set pixel size of maximum particle','Object pixel size',[1 40],{num2str(M1)});
            M1=str2double(M1);z6(X:Loops,2)=M1;
            close Figure 1
            clear BW6; BW6 = bwareaopen(BW3,z6(X,1));%removes small objects
            BW6 = BW6 & ~bwareaopen(BW6,z6(X,2));%removes large objects
            figure; HH=imshow(BW6);set(gcf, 'Position', [100, 100, 500, 500]);movegui(HH,'northwest');
            button =questdlg('Is threshold acceptable?');
            if strcmp(button,'Yes') == 1
                QQ=1;
            end
        end
    end
    clear BW6 M
    BW = 0; % Satisfy BW requirement on thresholding pass
end
BW7 = bwareaopen(BW3,z6(X,1));%removes small objects
BW7 = BW7 & ~bwareaopen(BW7,z6(X,2));%removes large objects
%% Deal with dimensions differences
if z7 == 1
    while size(BW2,1) ~= size(BW7,1) || size(BW2,2) ~= size(BW7,2)
        
        if size(BW2,1) > size(BW7,1)
            BW7(size(BW7,1)+1,:)=0;
            z1='B';
        end
        if size(BW2,2) > size(BW7,2)
            BW7(:,size(BW7,2)+1)=0;
            z1='C';
        end
        if size(BW2,1) < size(BW7,1)
            BW2(size(BW2,1)+1,:)=0;
            z1='D';
        end
        if size(BW2,2) < size(BW7,2)
            BW2(:,size(BW2,2)+1)=0;
            z1='E';
        end
    end
    height1 = size(BW2,1);
    pixels1 = size(BW2,2);
    BW6 = bwlabel(BW2);%numbers objects
    BW8 = bwlabel(BW7);%numbers objects
    
    %% Extract pixels for each object for dark and light images
    ObjectNum = max(BW6(:));
    if ObjectNum>0
        for a = 1:ObjectNum
            Temp=find(BW6 == a);
            ObjectsC(1:size(Temp,1),1,a)=ceil(Temp(:)/height);%Get X coordinates
            Temp=(mod(Temp(:),height));
            Temp(Temp==0)=height;
            ObjectsC(1:size(Temp,1),2,a)=Temp(:);%Get Y coordinates
            ObjectsC(1,3,a)=max(ObjectsC(1:size(Temp,1),1,a))-min(ObjectsC(1:size(Temp,1),1,a));%Measure width (not rotated)
            ObjectsC(1,4,a)=max(ObjectsC(1:size(Temp,1),2,a))-min(ObjectsC(1:size(Temp,1),2,a));%Measure height (not rotated)
            C=polyfit(ObjectsC(1:size(Temp,1),1,a),ObjectsC(1:size(Temp,1),2,a),1);
            ObjectsC(1,5,a)=C(1);%Angle
            clear C
        end
        
        ObjectsC(ObjectsC==0)=nan;
        ObjectlistA(1:size(ObjectsC,3),1)=nanmean(ObjectsC(:,1,:));
        ObjectlistA(1:size(ObjectsC,3),2)=pixels-nanmean(ObjectsC(:,2,:));
    end
    
    ObjectNum = max(BW8(:));

    if ObjectNum>0
        for a = 1:ObjectNum
            Temp=find(BW8 == a);
            ObjectsD(1:size(Temp,1),1,a)=ceil(Temp(:)/height);%Get X coordinates
            Temp=(mod(Temp(:),height));
            Temp(Temp==0)=height;
            ObjectsD(1:size(Temp,1),2,a)=Temp(:);%Get Y coordinates
            ObjectsD(1,3,a)=max(ObjectsD(1:size(Temp,1),1,a))-min(ObjectsD(1:size(Temp,1),1,a));%Measure width (not rotated)
            ObjectsD(1,4,a)=max(ObjectsD(1:size(Temp,1),2,a))-min(ObjectsD(1:size(Temp,1),2,a));%Measure height (not rotated)
            C=polyfit(ObjectsD(1:size(Temp,1),1,a),ObjectsD(1:size(Temp,1),2,a),1);
            ObjectsD(1,5,a)=C(1);%Angle
            clear C
        end

        ObjectsD(ObjectsD==0)=nan;
        ObjectlistB(1:size(ObjectsD,3),1)=nanmean(ObjectsD(:,1,:));
        ObjectlistB(1:size(ObjectsD,3),2)=pixels-nanmean(ObjectsD(:,2,:));
    end

    %% Find similar objects in dark and light
    f(1,3)=0;
    if max(BW6(:))>0 && max(BW8(:))>0
        for a =1:size(ObjectlistB,1) %finding distance between objects for dark and light regions
            for b=1:size(ObjectlistA,1) %This means will ignore dark zones that don't have light counterparts
                d(b,a)=sqrt((ObjectlistA(b,1)-ObjectlistB(a,1))^2+(ObjectlistA(b,2)-ObjectlistB(a,2))^2);
                e(b,a)=atand((ObjectlistA(b,2)-ObjectlistB(a,2))/(ObjectlistA(b,1)-ObjectlistB(a,1)));
            end
            f(a,1)=min(d(:,a));
            c=find(d(:,a)==min(d(:,a)));
            f(a,3)=c(1);
            f(a,2)=e(c(1),a);
        end
        f1(size(f1,1)+1:size(f1,1)+size(f,1),1:3)=f(:,:);
        if size(f1,1)==1;
            g=f;
        else
            g=median(f1);
        end
        
        %% Determine Dd and Dt (angle and distance between objects)
        while z2 == 0
            imshow(BW6)
            [x1,y1]=ginput(1);
            close all; imshow(BW6)
            [x2,y2]=ginput(1); close all
            Dd = sqrt((x1-x2)^2+(y1-y2)^2);
            z2 = 1;
            clear x1 x2 y1 y2
        end
        %% Match dark and light objects
        for a=1:size(f,1)
            %% Find whether objects fit criteria (correct angle and within defined distance)
            if f(a,1)>g(1)+Dd %Terminate because closest object too far away
                f(a,3)=0;
            elseif  f(a,2)<g(2)-Dt || f(a,2)>g(2)+Dt %Screen through objects to see if there's another one that fits angle conditions
                d(f(a,3),a)=1000000;
                %%
                while  f(a,1)<g(1)+Dd && f(a,2)>g(2)+Dt || f(a,1)<g(1)+Dd && f(a,2)<g(2)-Dt
                    %% Loop to identify nearest sample
                    if min(d(:,a)) == 1000000
                        break
                    end
                    f(a,1)=min(d(:,a));
                    %if std(d(:,1)) >0
                    f(a,3)=find(d(:,a)==min(d(:,a)));
                    f(a,2)=e(find(d(:,a)==min(d(:,a))),a);
                    %end
                    %end
                    d(f(a,3),a)=1000000;
                end
                if f(a,1)>g(1)+Dd
                    f(a,3)=0;
                end
            end
        end
    end
    if max(BW6(:))>0 || max(BW8(:))>0
        %% Combine like objects
        ObjectNum = max(BW6(:));
        for a = 1:ObjectNum
            Temp=find(BW6 == a);
            Objects1(a,1:size(Temp,1))=Temp(:);
            h=find(f(:,3)==a);
            Count = size(Temp,1); %keep track of number of pixels in an object
            for b = 1:size(h,1)
                Temp1=find(BW8 == h(b));
                
                Objects1(a,Count+1:Count+size(Temp1,1))=Temp1(:);
                Count = Count + size(Temp1,1);
            end
            Counts(m,A,1+a)=Count;
        end
        if max(BW6(:))==0 %To be done when not using bright objects
            ObjectNum = max(BW8(:));
            for a = 1:ObjectNum
                Temp=find(BW8 == a);
                Objects1(a,1:size(Temp,1))=Temp(:);
                Counts(m,A,1+a)=size(Temp,1);%keep track of number of pixels in an object
            end
        end
        Counts(m,A,1)=ObjectNum; %Record number of objects for each frame/stack

        %%
        [BW,Counts,Objects]=ParticleAnalysisDIC(A,BW2,Counts,dimensions,FileName,height,m,Objects,Objects1,PathName,pixels,pixelsize,SeeAll,SF,X,z3,ZStep);
    end
end

function [Counts1,OBJECTS]=DICZStack_ImageProcessing(Counts,Counts1,FileName,m,OBJECTS,Objects,PathName,Process,SeeAll,SF,TFrame,TStep,X,ZStep)
% Objects across mulitple images in image stack
% written by Andrew Hook 12/08/2016
% For finding objects from a 3d stack, remove stack number variable
% Requires Objects and Objectlist export from DIC processing scripts
% Outputs OBJECTS file with values = Frame, Object, {X,Y,Z,Blank,t}
% Outputs ObjectA file with values = Frame, Object, Object component,
% {Number, Frame, Area, X, Y, Length, Width, Angle, t, Z}

%% Calculate time and Z
Zsteps = size(Counts,2);
if SF+Process-1<Zsteps
    Zsteps = SF+Process-1;
end
    
close all
CTest=[];
for b=SF:Zsteps
    for c=1:Counts(m,b,1)
        %Add time values to Objectlist
        Objects{b,c}(1:Counts(m,b,c+1),5)=(b-1)*TStep+(m-1)*TFrame;
        %Add Z values
        Objects{b,c}(1:Counts(m,b,c+1),4)=(b-1)*ZStep+0.0001;
        Objectlist1(b,c,1) = 0;
        %CTest(size(CTest,1)+1,1:5)=mean(Objects(b,c,1:Counts(m,b,c+1),1:5));
    end
end

%% Extract objects from Objectlist file for each frame


ObCount = 0; %Counter for total number of objects in a stack
for b=SF:Zsteps; %Step to be considered
    clear Feedback
    if b==Zsteps
        for c=1:Counts(m,b,1)%Select each object in top frame
            if Objectlist1(b,c,1) ~=-10 %Skip objects previously matched
                if mean(Objects{b,c}(1:Counts(m,b,c+1),1)) ~= 0  || mean(Objects{b,c}(1:Counts(m,b,c+1),2)) ~= 0
                    ObCount = ObCount + 1;
                    Counts1(m,ObCount+1)=Counts(m,b,c+1);
                    ObjectsXYZ(ObCount,1:Counts(m,b,c+1),1:5)=Objects{b,c}(1:Counts(m,b,c+1),1:5);
                    OBJECTS{m}(ObCount,1)=mean(ObjectsXYZ(ObCount,1:Counts(m,b,c+1),1));
                    OBJECTS{m}(ObCount,2)=mean(ObjectsXYZ(ObCount,1:Counts(m,b,c+1),2));
                    OBJECTS{m}(ObCount,3)=mean(ObjectsXYZ(ObCount,1:Counts(m,b,c+1),4));
                    OBJECTS{m}(ObCount,5)=mean(ObjectsXYZ(ObCount,1:Counts(m,b,c+1),5));
                end
            end
        end
    else
        if Counts(m,b,1)~=0 %Skip images with no objects
            for c=1:Counts(m,b,1) %Select each object in a frame
                if Objectlist1(b,c,1) ~=-10 %Skip objects previously matched
                    if mean(Objects{b,c}(1:Counts(m,b,c+1),1)) ~= 0  || mean(Objects{b,c}(1:Counts(m,b,c+1),2)) ~= 0
                        %% Find overlap for each object above selected object
                        
                        ObCount = ObCount + 1;
                        d=1; %frame being considered above b
                        clear Pxl1 matches
                        Pxl1(1:Counts(m,b,c+1))=Objects{b,c}(1:Counts(m,b,c+1),3);%List of all pixels in object 1
                        %% Match pixels
                        while d <= Zsteps-b
                            
                            if Counts(m,b+d,1) == 0 %Terminates if no objects in next step
                                matches(1,d)=0;
                            else % Check to see if two objects on top of each other are the same bacteria
                                
                                
                                clear Pxl2
                                
                                for e=1:Counts(m,d+b,1) % Find object that is on top of another object
                                    Pxl2(1:Counts(m,b+d,e+1))=Objects{b+d,e}(1:Counts(m,b+d,e+1),3);%List of all pixels in object 2
                                    matches(e,d) = 0;
                                    
                                    for f=1:size(Pxl1,2)
                                        matches(e,d) = matches(e,d) + sum(Pxl2 == Pxl1(1,f));
                                    end
                                end
                                
                                
                                
                            end
                            
                            clear TZ
                            if max(matches(:,d))> 0 %total number of pixels that two objects must overlap to be considered the same
                                
                                clear Pxl1
                                [A,B] = max(matches(:,d));
                                Pxl1(1:Counts(m,b+d,B+1))=Objects{b+d,B}(1:Counts(m,b+d,B+1),3);%Make pixels those of next object
                                Objectlist1(b+d,B,1)=-10;
                                d=d+1; %start search on next slice
                            else
                                d=Zsteps-b+1;
                            end
                        end
                        %% Output
                        if size(matches,2)>1 %what to do when object found on multiple levels
                            for d=1:size(matches,2)-1
                                [A(1,d),B(1,d)] = max(matches(:,d));
                            end
                            Total=Counts(m,b,c+1);
                            ObjectsXYZ(ObCount,1:Counts(m,b,c+1),1:5)=Objects{b,c}(1:Counts(m,b,c+1),1:5);
                            
                            for e=1:size(A,2)
                                if A(e)>0
                                    ObjectsXYZ(ObCount,Total+1:Total+Counts(m,b+e,B(e)+1),1:5)=Objects{b+e,B(e)}(1:Counts(m,b+e,B(e)+1),1:5);
                                    Total = Total + Counts(m,b+e,B(e)+1);
                                    
                                    Objectlist1(b+e,B(e),1)=-10;
                                end
                            end
                            Counts1(m,ObCount+1)=Total;
                            OBJECTS{m}(ObCount,1)=mean(ObjectsXYZ(ObCount,1:Counts1(m,ObCount+1),1));
                            OBJECTS{m}(ObCount,2)=mean(ObjectsXYZ(ObCount,1:Counts1(m,ObCount+1),2));
                            OBJECTS{m}(ObCount,3)=mean(ObjectsXYZ(ObCount,1:Counts1(m,ObCount+1),4));
                            OBJECTS{m}(ObCount,5)=mean(ObjectsXYZ(ObCount,1:Counts1(m,ObCount+1),5));
                            
                            
                        else % what to do when no matches found
                            Counts1(m,ObCount+1)=Counts(m,b,c+1);
                            ObjectsXYZ(ObCount,1:Counts(m,b,c+1),1:5)=Objects{b,c}(1:Counts(m,b,c+1),1:5);
                            OBJECTS{m}(ObCount,1)=mean(ObjectsXYZ(ObCount,1:Counts(m,b,c+1),1));
                            OBJECTS{m}(ObCount,2)=mean(ObjectsXYZ(ObCount,1:Counts(m,b,c+1),2));
                            OBJECTS{m}(ObCount,3)=mean(ObjectsXYZ(ObCount,1:Counts(m,b,c+1),4));
                            OBJECTS{m}(ObCount,5)=mean(ObjectsXYZ(ObCount,1:Counts(m,b,c+1),5));
                            
                        end
                        
                    end
                    
                end
            end
        end
    end
    Counts1(m,1)=ObCount;
end


%% Graphing objects
B=m;
C=size(FileName,2);
B=num2str(B);
C=num2str(C);
while length(C)>length(B)
    B=strcat('0',B);
end
File = char(strcat(PathName,num2str(X),'\','ObjectsStack',num2str(m),'.mat'));
save(File,'ObjectsXYZ')

if SeeAll == 1;
    Xs = [];Ys = []; Zs=[];
    for i = 1:size(Objects,1)
        for j = 1:size(Objects,2)
            if size(Objects{i,j},1)>0
                Xs(end+1)=mean(Objects{i,j}(:,1));
                Ys(end+1)=mean(Objects{i,j}(:,2));
                Zs(end+1)=mean(Objects{i,j}(:,4));
            end
        end
    end
    scatter3(Xs,Ys,Zs,'.','r');hold on;
end

h=scatter3(OBJECTS{m}(:,1),OBJECTS{m}(:,2),OBJECTS{m}(:,3),'b');
File = char(strcat(PathName,num2str(X),'\ObjectTest','_',num2str(m),'.png'));
saveas(h,File)

function [ExportArray,AllObjects] = Graphing(Tracks,varargin)
% varargin = {manual,dimension,minstep,column,max,min,filename,font,color}
% varargin can be processed if entered in order or by preceeding value with associated text tag
% varargin{1} = 'manual' if > 0 activates manual track sift
% varargin{2} = 'dimension' select dimensions of tracks (default = 3)
% varargin{3} = 'minstep' minimum number of steps for track to be processed (default = 1)
% varargin{4} = 'column' color by select column (slower),
% varargin{5-6} ='max'/'min' limits for color
% varargin{7} = 'filename' and directory for saving figures
% varargin{8} = 'font' for graphs, default = Calibri
% varargin{9} = 'color' scheme
% Allow 3D tracks to be viewed, allows for track sifting
% To follow tracking macro
% Will graph number of tracks
% Only requires input of Tracks{Track number}(X,Y,Z,V,W,t)
% Will output array with all tracks information if requested
% Default color will be by time
% Uses script bttnChoiseDialog.m https://www.mathworks.com/matlabcentral/mlc-downloads/downloads/submissions/53545/versions/6/previews/tools/bttnChoiseDialog.m/index.html?access_key=
% bttnChoiseDialog.m Last update:   Nikolay S. 2013-01-02

%% varargin processing
% Set defaults
V1=3;x3=0;MinStep = 1;x2=0;q2=1;dimen = 3;font = 'Calibri';R{1}='Blank';C1 = 0;
C2 = 0;% Counts ordered entries
% Process varargin
if size(varargin,2)>0 %identifies varargin needs to be processed
    % First check varargin for manual input
    if sum(strcmp(varargin, 'manual')) > 0
        x2=varargin{find(strcmp(varargin, 'manual')==1,1)+1};
    end
    if sum(strcmp(varargin, 'dimension')) > 0
        dimen=varargin{find(strcmp(varargin, 'dimension')==1,1)+1};
    end
    if sum(strcmp(varargin, 'minstep')) > 0
        MinStep=varargin{find(strcmp(varargin, 'minstep')==1,1)+1};
    end
    if sum(strcmp(varargin, 'column')) > 0
        V1=varargin{find(strcmp(varargin, 'column')==1,1)+1};x3=1;
    end
    if sum(strcmp(varargin, 'max')) > 0
        MaxS=varargin{find(strcmp(varargin, 'max')==1,1)+1};
    end
    if sum(strcmp(varargin, 'min')) > 0
        MinS=varargin{find(strcmp(varargin, 'min')==1,1)+1};
    end
    if sum(strcmp(varargin, 'filename')) > 0
        R{1}=varargin{find(strcmp(varargin, 'filename')==1,1)+1};
    end
    if sum(strcmp(varargin, 'font')) > 0
        font=varargin{find(strcmp(varargin, 'font')==1,1)+1};
    end
    if sum(strcmp(varargin, 'color')) > 0
        Q1=varargin{find(strcmp(varargin, 'color')==1,1)+1};
        C1=1;
    end
    
    % ordered processing
    if isnumeric(varargin{1}) == 1 %if first entry is manual, no category selection
        x2=varargin{1};
        C2 = C2 + 1;
        if size(varargin,2)>C2 && isnumeric(varargin{C2 + 1})==1
            dimen=varargin{C2 + 1};
            C2 = C2 + 1;
            if size(varargin,2)>C2 && isnumeric(varargin{C2 + 1})==1
                MinStep=varargin{C2 + 1};C2 = C2 + 1;
                if size(varargin,2)>C2 && isnumeric(varargin{C2 + 1})==1
                    V1=varargin{C2 + 1};C2 = C2 + 1;x3=1;
                    if size(varargin,2)>C2 && isnumeric(varargin{C2 + 1})==1
                        MaxS=varargin{C2 + 1};C2 = C2 + 1;
                        if size(varargin,2)>C2 && isnumeric(varargin{C2 + 1})==1
                            MinS=varargin{C2 + 1};C2 = C2 + 1;
                            if size(varargin,2)>C2 && strcmp(varargin{C2 + 1},'font') == 0 && strcmp(varargin{C2 + 1},'color') == 0
                                R(1)=varargin{C2 + 1};C2 = C2 + 1;
                                if size(varargin,2)>C2 && strcmp(varargin{C2 + 1},'font') == 0 && strcmp(varargin{C2 + 1},'color') == 0
                                    font=varargin{C2 + 1};C2 = C2 + 1;
                                    if size(varargin,2)>C2 && strcmp(varargin{C2 + 1},'font') == 0 && strcmp(varargin{C2 + 1},'color') == 0
                                        Q1=varargin{C2 + 1};C1=1;C2 = C2 + 1;
                                    end
                                end
                            end
                        end
                    end
                end               
            end
        end
    end
end

%% Remove blank tracks and zeros
Tracks=condense(Tracks);
%% find data limits
% determine total time length, avoids null tracks
q3=0;q1=1;

while q3==0
    if size(Tracks{q1})>0
        MaxT=Tracks{q1}(end,6);
        MaxX=max(Tracks{q1}(:,1));
        MaxY=max(Tracks{q1}(:,2));
        MaxZ=max(Tracks{q1}(:,3));
        mins=min(Tracks{q1}(:,V1));
        maxs=max(Tracks{q1}(:,V1));
        for x4 = 1:size(Tracks,1)
            for x1 = q1+1:size(Tracks,2)
                if size(Tracks{x4,x1},1)>1
                    if Tracks{x4,x1}(end,6)>MaxT
                        MaxT=Tracks{x4,x1}(end,6);
                    end
                    
                    if max(Tracks{x4,x1}(:,1))>MaxX
                        MaxX=max(Tracks{x4,x1}(:,1));
                    end
                    if max(Tracks{x4,x1}(:,2))>MaxY
                        MaxY=max(Tracks{x4,x1}(:,2));
                    end
                    if max(Tracks{x4,x1}(:,3))>MaxZ
                        MaxZ=max(Tracks{x4,x1}(:,3));
                    end
                    if max(Tracks{x4,x1}(:,V1))>maxs
                        maxs=max(Tracks{x4,x1}(:,V1));
                    end
                    if min(Tracks{x4,x1}(:,V1))<mins
                        mins=min(Tracks{x4,x1}(:,V1));
                    end
                end
            end
            q1=1;
        end
        q3=1;
    else
        q1=q1+1;
    end
end
if exist('MaxS','var')==0
    MaxS = maxs;
end
if exist('MinS','var')==0
    MinS = mins;
end
if MaxZ == 0
    dimen = 2;
end
%% Setup
x1=exist('Tracks','var');
if x1 == 0
    [FileName,PathName] = uigetfile({'*.mat','Matlab file';'*.*','All Files (*.*)'},'Pick a File');
    load(strcat(PathName,FileName))
end

if x2>0 %Setup for manual selection
    inputOptions={'Yes', 'New Link', 'Link', 'Manual Link', 'Null Current', 'Cancel'};
    defSelection = 'Yes';
    
    q2=2;
    A1=0;%Counter for linked Tracks
end

clear f1 f2

Limit = size(Tracks,2);
Steps = 1;

ExportArray = [];
close all
clear X
clear Y
clear Z
clear W
clear V
B1=0;
f1 = figure;
whitebg(1,'w')
set(gca,'YDir','Reverse')
movegui('northwest')
grid on;

%Manual select color scheme
if C1 == 0;
    load('C://Users/pazalh/Documents/MATLAB/ColourScheme.mat');
    CFields=fieldnames(ColourScheme);
    clear ColourScheme
    Q1=bttnChoiseDialog(CFields, 'Colour Scheme Selection', 'Rainbow','Select Colour Scheme');
    Q1=CFields(Q1);Q1=Q1{1};
end
% Create color map
if x3==1
    for A=1:101
        CL1(A,1:3)=colourcalc((MaxS-MinS)/100*(A-1),MaxS-MinS,Q1);
    end
    colormap(CL1);
    for A=1:6 %Create colormap labels
        CL2{A}=num2str(ceil((MaxS-MinS)/5*(A-1)+MinS));
    end
end
%% Build figure
for q1=1:q2
    for B=1:size(Tracks,1)
        C2 = 0; %C2 becomes counter for ExportArray output
        for A=1:Limit % change to select number of tracks to graph
            if size(Tracks{B,A},1)>MinStep && isnumeric(Tracks{B,A})==1%To skip nulled tracks
                if x2 == 0
                    C2 = C2 + 1;
                    ExportArray{B,C2}=Tracks{B,A};
                end
                X = Tracks{B,A}(:,1);
                Y = Tracks{B,A}(:,2);
                W = Tracks{B,A}(:,V1);
                try
                    Z = Tracks{B,A}(:,3);
                catch
                end
                %Setup figure for plotting tracks
                if q1 == 1
                    figure(f1);
                else
                    figure(f2)
                end
                hold on
                if q1 > 1 %Plot if doing graph check
                    if dimen == 3
                        h1=plot3(X,Y,Z,'Color','r');
                    else
                        h1=plot(X,Y,'Color','r');
                    end
                elseif x3 == 1 % Colour based upon instanteous property listed in user defined column
                    for a = 2:size(X,1)
                        x=X(a-1:a,1);y=Y(a-1:a,1);z=Z(a-1:a,1);w=Tracks{B,A}(a,V1);
                        if w > MaxS
                            w=MaxS;
                        end
                        C=colourcalc(w-MinS,MaxS-MinS,Q1);
                        if dimen == 3
                            h1=plot3(x,y,z,'Color',C);
                            axis([0,MaxX,0,MaxY,0,MaxZ])
                        else
                            h1=plot(x,y,'Color',C);
                            axis([0,MaxX,0,MaxY])
                        end
                    end
                    
                    c=colorbar('Ticks',[0,0.2,0.4,0.6,0.8,1],'TickLabels',CL2,'FontName',font,'Fontsize',9);%Add colormap label
                else
                    
                    C=colourcalc(W(1),MaxT,Q1);
                    if dimen == 3
                        h1=plot3(X,Y,Z,'Color',C);
                        axis([0,MaxX,0,MaxY,0,MaxZ])
                    else
                        h1=plot(X,Y,'Color',C);
                        axis([0,MaxX,0,MaxY])
                    end
                    
                end
                
                if q1>1
                    if dimen == 3
                        axis([0,MaxX,0,MaxY,0,MaxZ])
                    else
                        axis([0,MaxX,0,MaxY])
                    end
                    %% Assessing each track and determining whether to null or link
                    TimeLinks(1,2)=Tracks{B,A}(1,6);
                    TimeLinks(1,3)=Tracks{B,A}(end,6);
                    TimeLinks(1,4:6)=Tracks{B,A}(1,1:3);
                    TimeLinks(1,7:9)=Tracks{B,A}(end,1:3);
                    
                    TimeLinks
                    q4 = 0;
                    while q4==0
                        q4=1;
                        if A==Limit
                            Q1=bttnChoiseDialog(inputOptions, 'Individual track analysis', defSelection,...
                                strcat('Track (',num2str(A),'). End?'));
                        else
                            Q1=bttnChoiseDialog(inputOptions, 'Individual track analysis', defSelection,...
                                strcat('Track (',num2str(A),'). Proceed to next track? (',num2str(A+1),')'));
                        end
                        Q1 = inputOptions{Q1};
                        if strcmp(Q1,'Cancel')==1
                            ExportArray=Tracks;
                            return
                        elseif strcmp(Q1,'Yes')==1
                            C2 = C2 + 1;
                            ExportArray{B,C2}=Tracks{B,A};
                            delete(h1);
                            figure(f2)
                            if dimen == 3
                                h1=plot3(X,Y,Z,'Color','g');
                            else
                                h1=plot(X,Y,'Color','g');
                            end
                        elseif strcmp(Q1,'Null Current')==1
                            Tracks{B,A}=[];
                            delete(h1);
                        elseif strcmp(Q1,'New Link')==1
                            delete(h1);figure(f2);
                            if dimen == 3
                                h1=plot3(X,Y,Z,'Color','k');
                            else
                                h1=plot(X,Y,'Color','k');
                            end
                            A1=A1+1; A2 = num2str(A1);
                            Links(1,A1)=B;Links(2,A1)=A;
                            TimeLinks(1+A1-B1,1)=A+B/(10^ceil(log(size(Tracks,1))));
                            TimeLinks(1+A1-B1,2:9)=TimeLinks(1,2:9);
                            
                        elseif strcmp(Q1,'Link')==1 || strcmp(Q1,'Manual Link')==1
                            delete(h1);figure(f2);
                            if dimen == 3
                                h1=plot3(X,Y,Z,'Color','k');
                            else
                                h1=plot(X,Y,'Color','k');
                            end
                            q3 = 0;
                            while q3 == 0
                                q3=1;
                                clear A3
                                A3 = sqrt((TimeLinks(1,4)-TimeLinks(2:end,7)).^2+(TimeLinks(1,5)-TimeLinks(2:end,8)).^2+(TimeLinks(1,6)-TimeLinks(2:end,9)).^2);
                                A3 = find(A3==min(A3));
                                if strcmp(Q1,'Manual Link')==1
                                    A2 = inputdlg('Which track set?','Tracknumber',[1,40],{num2str(TimeLinks(A3+1,1))});
                                    A2=str2double(A2);
                                else
                                    A2=TimeLinks(A3+1,1);
                                end
                                if size(A2,1)==0
                                    q4 = 0;
                                else
                                    A3=find(TimeLinks(:,1)==A2);
                                    if size(A3,1)==0 %Check to see if a linked track number has been entered
                                        q3=0;
                                    else
                                        
                                        Links(sum(Links(:,A3-1+B1)>0)+1,A3-1+B1)=A;
                                        
                                        if TimeLinks(1,2)<TimeLinks(A3,2)
                                            TimeLinks(A3,2)=TimeLinks(1,2);
                                            TimeLinks(A3,4:6)=TimeLinks(1,4:6);
                                        end
                                        if TimeLinks(1,3)>TimeLinks(A3,3);
                                            TimeLinks(A3,3)=TimeLinks(1,3);
                                            TimeLinks(A3,7:9)=TimeLinks(1,7:9);
                                        end
                                    end
                                end
                            end
                        end
                    end
                    
                end
                
                
                
                % Build Export array and All Objects array
                if q1==1&&x2==0 %|| x2>0&&q1>1
                    AllObjects(Steps:Steps+size(X,1)-1,1:size(Tracks{B,A},2))=Tracks{B,A};
                    
                    Steps = Steps + size(X,1);
                end
                
                clear X
                clear Y
                clear Z
                clear V
                clear W
            end
        end
        clear TimeLinks
        if q1>1
            B1=A1;
        end
    end
    if x2>0 && q1 == 1 %Creates figure to do selection from
        f2 = figure;
        whitebg(1,'w')
        set(gca,'YDir','Reverse')
        movegui('northeast')
    end
end

%end
%% Link identifed tracks
if q2 == 2 && exist('Links','var')==1
    C2 = size(ExportArray,2);
    for A = 1:size(Links,2)
        if sum(Links(:,A)>0)>2 %Detect if linked tracks added
            clear T1
            T1 = Tracks{Links(1,A),Links(2,A)}; %Load first track
            for B = 3:sum(Links(:,A)>0)
                clear T2
                T2 = Tracks{Links(1,A),Links(B,A)}; %Load second track
                T1 = TimeAlign(T1,T2,6); %Link tracks
                Tracks{Links(1,A),Links(B,A)}=[]; %Null used second track
            end
            C2 = C2 + 1;
            ExportArray{Links(1,A),C2}=T1;%Output linked track
        end
    end
end
%% Build figure with all data
set(gcf, 'Position', [0, 100, 530, 500])
if dimen == 2 %formatting for 2 dimensional figure
    set(gcf,'Position',[0,100,240,230])
    set(gca,'Xtick',0:20:100,'Ytick',0:20:100,'FontName','Calibri','Fontsize',9)
end
if x2 == 0
    movegui('northwest')
    f2 = figure;
    if max(AllObjects(:,4))>0
        scatter3(AllObjects(:,1),AllObjects(:,2),AllObjects(:,3),AllObjects(:,4))
    elseif dimen == 3
        scatter3(AllObjects(:,1),AllObjects(:,2),AllObjects(:,3))
    else
        scatter(AllObjects(:,1),AllObjects(:,2))
    end
    set(gcf, 'Position', [100, 100, 730, 700])
    movegui('northeast')
    set(gca,'YDir','Reverse')
end
figure(f1)
%% Export figures

% Save graphs
if strcmp(R(1),'Blank')==0
    % Create filenames
    R(2)=strcat(strtok(R(1),'.'),'.fig');
    R(3)=strcat(strtok(R(1),'.'),'a.png');
    R(4)=strcat(strtok(R(1),'.'),'a.fig');
    
    figure(f1) %Select figure to save
    % Figure formatting
    grid off;set(gca,'FontName',font,'Fontsize',9);
    xlabel(strcat('X (',char(181),'m)'),'FontName',font,'Fontsize',9);
    ylabel(strcat('Y (',char(181),'m)'),'FontName',font,'Fontsize',9);
    if x3 == 1
        set(f1,'Position',[20,600,134.7+MaxX*2.05,45.4+MaxY*2.05])
    else
        set(f1,'Position',[20,600,64.7+MaxX*2.05,45.4+MaxY*2.05])
    end
    set(f1, 'Color', 'none');
    
    % Implement export_fig script
    CF = pwd;
    cd 'C:\Users\pazalh\Documents\MATLAB\Export_Fig'
    saveas(f1,R{2});
    saveas(f1,'Transit.png');
    export_fig 'Transit.png' -m2.5 -transparent
    copyfile('Transit.png',R{1});
    
    figure(f2) %Select figure to save
    % Figure formatting
    set(gca,'Xtick',0:20:MaxX,'Ytick',0:20:MaxY,'Ztick',0:20:MaxZ,'FontName',font,'Fontsize',9);
    set(gca,'YDir','Reverse')
    xlim([0,MaxX]);ylim([0,MaxY]);
    if dimen == 3
        zlim([0,MaxZ]);
    end
    set(f2,'Position',[1500,600,290,275]);
    xlabel(strcat('X (',char(181),'m)'),'FontName',font,'Fontsize',9);
    ylabel(strcat('Y (',char(181),'m)'),'FontName',font,'Fontsize',9);
    zlabel(strcat('Z (',char(181),'m)'),'FontName',font,'Fontsize',9);
    set(f2, 'Color', 'none');
    
    % Implement export_fig script
    saveas(f2,R{4});
    saveas(f2,'Transit.png');
    export_fig 'Transit.png' -m2.5 -transparent
    copyfile('Transit.png',R{3});
    
    cd(CF)
    figure(f1);
end
clear A
clear B
clear C
clear D
clear Limit MaxT
clear Steps

function data = h5posnExtract(filenameIn)
% Convert h5 file into a matlab data array
% Andrew Hook, May 2018
%
% A file to read h5 files that contain (x,y,z) coordinates of multiple
% reconstructed particles, along with the reconstructed volume.
%
% Typically receives an h5 file holography output titled object
%
% Output is an array {nFrames} [nParticles x (x,y,z,vol)] called 'data'.
%
% Required inputs are: filenameIn, which is filepath to h5 file.
%
% Note, this version ignores centroid data and just extracts centre of mass positions.


%% INITIALISE ARRAY AND VARIABLES
info = h5info(filenameIn);
nFrames = size(info.Groups,1);
Lookup(1:nFrames)=0;
for k = 1:nFrames
    Lookup(k) = str2double(info.Groups(k).Name(2:end));
end

%% READ DATA & OUTPUT
for k = min(Lookup):max(Lookup); %H5 data is from 0, MatLab from 1
    try        
        iFrame = find(Lookup==k);
        dataIn = h5read(filenameIn,[info.Groups(iFrame).Name,'/objects']); %Acquire frame data from input file
        dataOut{k-min(Lookup)+1}=dataIn.centerOfMass; %Extract centre of mass data
        dataOut{k-min(Lookup)+1}(4,:)=dataIn.volume; %Extract volume data
        dataOut{k-min(Lookup)+1}=transpose(dataOut{k-min(Lookup)+1}); %Transpose to {nFrames} [nParticles x (x,y,z,vol)]
        clear dataIn
    catch
    end
end

data = dataOut;

function p=iterateROCMSD(Tracks,dimensions)
%% Calculate Radius of curvature and mean squared displacement
% Allows iteration of calculation for multiple tracks
clear ROC MSD
ANA = 1;
for b=1:size(Tracks,1)
    for a =1:size(Tracks,2)
        DistArray = Tracks{b,a};
        if size(DistArray,1)>2
            [temp1,temp2]=ROC_MSD(DistArray,dimensions);
            MSD((b-1)*size(Tracks,2)+a,1:size(temp1,2))=temp1;
            ROC((b-1)*size(Tracks,2)+a,1:size(temp2,2))=temp2;
            if ANA == 1 %Find track speed
                clear temp3
                for c=2:size(DistArray,1)
                    if dimensions == 2
                        temp3(c-1,1)=((DistArray(c,1)-DistArray(c-1,1))^2+(DistArray(c,2)-DistArray(c-1,2))^2)^0.5/(DistArray(c,3)-DistArray(c-1,3));
                    else
                        temp3(c-1,1)=((DistArray(c,1)-DistArray(c-1,1))^2+(DistArray(c,2)-DistArray(c-1,2))^2+(DistArray(c,3)-DistArray(c-1,3))^2)^0.5/(DistArray(c,6)-DistArray(c-1,6));
                    end
                end
                Speed((b-1)*size(Tracks,2)+a,1)=size(DistArray,1);
                Speed((b-1)*size(Tracks,2)+a,2)=mean(temp3);
                Speed((b-1)*size(Tracks,2)+a,3)=std(temp3);
            end
        end
    end
end
p{1}=MSD;
p{2}=ROC;
if ANA == 1
    p{3}=Speed;
end

function [BW,Counts,Objects]=ParticleAnalysisDIC(A,BW2,Counts,dimensions,FileName,height,m,Objects,Objects1,PathName,pixels,pixelsize,SeeAll,SF,X,z3,ZStep)

%% Fill in holes made by joining objects
% Export object as X,Y coordinates into Objects
clear BW1
BW1(1:size(BW2,1),1:size(BW2,2))=0;
if SeeAll ==1;Xs=[];Ys=[];Zs=[];end
for a=1:size(Objects1,1)
    clear x2 CW1 x1 RotObj
    x1(1:Counts(m,A,a+1),1)=Objects1(a,1:Counts(m,A,a+1));
    x1(:,2)=ceil(x1(:,1)/height);x1(:,3)=mod(x1(:,1),height);x1(x1==0)=height;
    MinX = min(x1(:,2));MinY = min(x1(:,3));
    x1(:,2)=x1(:,2)-MinX+21;x1(:,3)=x1(:,3)-MinY+21;
    MaxX = max(x1(:,2));MaxY = max(x1(:,3));
    CW1(1:MaxY+20,1:MaxX+20)=0;
    for b=1:size(x1,1) %Create small image of object
        CW1(x1(b,3),x1(b,2))=1;
    end

    %% Enlarge regions to fill in holes
    x2=find(CW1 == 1);
    x2(:,2)=ceil(x2(:,1)/size(CW1,1))-20+MinX;x2(:,3)=mod(x2(:,1),size(CW1,1))-20+MinY;
    
    for b=1:size(x2,1)
        if x2(b,3)>0 && x2(b,2)>0
            BW1(x2(b,3),x2(b,2))=1;
        end
    end
    
    %% Output object features
    Counts(m,A,1+a)=size(x2,1); %Recalculate Counts (pixels per object)
    Objects{A,a}(1:size(x2,1),3)=x2(:,3)+(x2(:,2)-1)*height; %Export pixel number
    x2(:,2:3)=x2(:,2:3)/pixels*dimensions;
    Objects{A,a}(1:size(x2,1),1)=x2(:,2); %X coordinate
    Objects{A,a}(1:size(x2,1),2)=x2(:,3); %Y Coordinate
    for i = 1:size(Objects{A,a},1)-1 %fill in gaps looking down y
        xpt1 = Objects{A,a}(i,1);
        ypt1 = Objects{A,a}(i,2);
        if Objects{A,a}(i+1,1)==xpt1
            if round(Objects{A,a}(i+1,2)-ypt1,10) ~= round(pixelsize,10)
                for j = 1:(Objects{A,a}(i+1,2)-ypt1)/pixelsize
                    Objects{A,a}(end+1,1)=xpt1;
                    Objects{A,a}(end,2)=ypt1+ j*pixelsize;
                    %AddpointCounter = AddpointCounter + 1;
                end
            end
        end

    end

    % find angle of bacteria
    clear Angledata Distdata
    ThetaStep = 180;
    Angledata(1,1)=mean(x2(:,2)); %mean of x
    Angledata(2,1)=mean(x2(:,3)); %mean of y
    Angledata(1,2)=180-10*180/ThetaStep;%theta values
    for i1 = 2:10
        Angledata(i1,2)=Angledata(i1-1,2)+180/ThetaStep;
    end
    Angledata(11,2)=0;
    for i1 = 12:10+ThetaStep
        Angledata(i1,2)=Angledata(i1-1,2)+180/ThetaStep;
    end
    Angledata(11+ThetaStep,2)=0;
    for i1 = ThetaStep+12:ThetaStep+20
        Angledata(i1,2)=Angledata(i1-1,2)+180/ThetaStep;
    end
    Angledata(:,3)=tan(Angledata(:,2)/180*pi); %m
    Angledata(:,4)=Angledata(2,1)-Angledata(1,1)*Angledata(:,3);%c
    Angledata(:,5)=Angledata(:,3).^2+1;%m2+1
    for i1 = 1:size(x2,1)
        Distdata(1,1:ThetaStep,i1)=(Angledata(11:10+ThetaStep,3)*x2(i1,3)+x2(i1,2)-Angledata(11:10+ThetaStep,4).*Angledata(11:10+ThetaStep,3))./Angledata(11:10+ThetaStep,5);
        Distdata(2,1:ThetaStep,i1)=(Angledata(11:10+ThetaStep,3).^2*x2(i1,3)+x2(i1,2)*Angledata(11:10+ThetaStep,3)+Angledata(11:10+ThetaStep,4))./Angledata(11:10+ThetaStep,5);
        Distdata(3,1:ThetaStep,i1)=((Distdata(1,1:ThetaStep,i1)-x2(i1,2)).^2+(Distdata(2,1:ThetaStep,i1)-x2(i1,3)).^2).^0.5;
    end
    Angledata(11:10+ThetaStep,6)=sum(Distdata(3,:,:),3);
    Angledata(1:10,6)=Angledata(ThetaStep+1:ThetaStep+10,6);
    Angledata(ThetaStep+11:ThetaStep+20,6)=Angledata(11:20,6);
    Angledata(3,1)=find(Angledata(11:ThetaStep+10,6)==min(Angledata(:,6)),1);
    p=polyfit(Angledata(Angledata(3,1)-ceil(2*ThetaStep/180)+10:Angledata(3,1)+ceil(2*ThetaStep/180)+10,3),Angledata(Angledata(3,1)-ceil(2*ThetaStep/180)+10:Angledata(3,1)+ceil(2*ThetaStep/180)+10,6),2);
    
    d1=atan(-p(2)/2/p(1));
    % find height and width
    Am =  mean(Objects{A,a}(1:Counts(m,A,1+a),1));
    Bm = mean(Objects{A,a}(1:Counts(m,A,1+a),2));
    for b=1:size(x2,1) %Rotate object pixel coordinates
        Ai = x2(b,2)-Am; Bi = x2(b,3)-Bm;
        Ci=sqrt(Ai^2+Bi^2);
        d2 = atan(Bi/Ai)-d1; if Ai<0;d2=d2+pi;end
        RotObj(b,1)=Ci*cos(d2)+Am;
        RotObj(b,2)=Ci*sin(d2)+Bm;
    end
    h1 = max(RotObj)-min(RotObj);
    Objects{A,a}(1,4)=max(h1);% Export object length
    Objects{A,a}(1,5)=min(h1);%Export object width
    Objects{A,a}(1,6)=d1;%Export object angle
end

if SeeAll==1
    imshow(BW1)

    for a=1:size(Objects1,1)
        Xs(size(Xs,2)+1) = mean(Objects{A,a}(1:Counts(m,A,1+a),1))*pixels/dimensions;
        Ys(size(Ys,2)+1) = mean(Objects{A,a}(1:Counts(m,A,1+a),2))*pixels/dimensions;
        if z3 == 0
            Zs(size(Zs,2)+1) = (A-1)* ZStep;
        end
    end
    
    hold on; Fig = scatter(Xs(size(Xs,2)-Counts(m,A,1)+1:size(Xs,2)),Ys(size(Ys,2)-Counts(m,A,1)+1:size(Ys,2)),5,'filled','r');
    
    if z3 == 0
        File = char(strcat(PathName,num2str(X),'\','ImageExport\')); 
    else
        File = char(strcat(PathName,strtok(FileName,'.'),'\','ImageExport\')); 
    end
    mkdir(File);%Create directory to save Tracks into
    File=char(strcat(File,'Edit','.tif'));
    
    if A == SF
        saveas(Fig,File)
    else
        saveas(Fig,'Temp.tif')
        TF = imread('Temp.tif');
        imwrite(TF,File,'WriteMode','append')
    end
end
BW(1:size(BW2,1),1:size(BW2,2),A)=BW1(1:size(BW2,1),1:size(BW2,2));

function [MSD,ROC,MSDGraph,ROCGraph]=ROC_MSD(Track,dimensions)
% function to calculate mean squared displacement and radius of curvature
% Input track
% Dimensions is whether track is 2D or 3D
% MSD Output is is MSD(1), MSD(2) is meaningless
% ROC(1) = ROC at tau = 1
% ROC(2) = Standard deviation of ROC(1)
% ROC(3) = maximum tau or tau = 10x interval
% ROC(4) = ROC at tau = ROC(2)
% ROC(5) = Standard deviation of ROC(4)
% ROC(6) = tau at which local max/min occurs
% ROC(7) = ROC at local max/min

%% Setup
clear ROC MSD
X=Track(:,1);
Y=Track(:,2);

if dimensions == 3
    Z= Track(:,3);
    t= Track(:,6);
else
    Z(size(Track,1),1)=0;
    t= Track(:,3);
end

dT = t(2)-t(1);
for a=3:size(t,1)
    dTtest = t(a)-t(a-1);
    if dTtest<dT
        minDt=dTtest;
    end
end
dT=round(dT*1000);
a1=t(end)*1000/dT;
warning('off','all')
%% Calculate MSD
for a =1:a1-1 %Change tau
    for b=1:size(Track,1) %Change t
        for c=1:size(Track,1)-b
            if round((t(b+c)-t(b))*1000)==dT*a
                SDis(b)=((X(b)-X(b+c))^2+(Y(b)-Y(b+c))^2+(Z(b)-Z(b+c))^2);
            end
        end
    end
    if exist('SDis','var')==1
        SDis(SDis==0)=[];
        XY(a,1)=log(a*dT);
        XY(a,2)=log(mean(SDis));
        clear SDis
    end
end
MSDGraph=XY;
mdl = fitlm(XY(:,1),XY(:,2));
MSD(1,1)=mdl.Coefficients{2,1};
MSD(1,2)=mdl.Rsquared.Ordinary(1,1);

%% Calculate ROC
clear r
C2=1;
for a =1:floor((a1-1)/2) %vary tau
    C1=0;
    for b=1:size(Track,1) %Vary t
        %% find relevant timepoints
        b1=find(round(t*1000)==t(b)*1000+a*dT);
        b2=find(round(t*1000)==t(b)*1000+2*a*dT);
        if size(b2,1)==1 && size(b1,1)==1
            C1=C1+1;
            %% Find 3-point coordinates
            x(1)=X(b);
            x(2)=X(b1);
            x(3)=X(b2);
            y(1)=Y(b);
            y(2)=Y(b1);
            y(3)=Y(b2);
            z(1)=Z(b);
            z(2)=Z(b1);
            z(3)=Z(b2);
            
            %% Find plane 1 details
            %Find midpoint between points 1 and 2
            x(4)=mean(x(1:2));
            y(4)=mean(y(1:2));
            z(4)=mean(z(1:2));
            
            %Find normal vector of plane
            V(1,1)=x(2)-x(1);
            V(1,2)=y(2)-y(1);
            V(1,3)=z(2)-z(1);
            
            %plane coeffient
            V(1,4)=x(4)*V(1,1)+y(4)*V(1,2)+z(4)*V(1,3);
            
            %% Find plane 2 details
            %Find midpoint between points 2 and 3
            x(4)=mean(x(2:3));
            y(4)=mean(y(2:3));
            z(4)=mean(z(2:3));
            
            %Find normal vector of plane
            V(2,1)=x(3)-x(2);
            V(2,2)=y(3)-y(2);
            V(2,3)=z(3)-z(2);
            
            %plane coeffient
            V(2,4)=x(4)*V(2,1)+y(4)*V(2,2)+z(4)*V(2,3);
            
            %% Find plane 3 details
            %Find midpoint between points 1 and 3
            x(4)=(x(3)+x(1))/2;
            y(4)=(y(3)+y(1))/2;
            z(4)=(z(3)+z(1))/2;
            
            %Find normal vector of plane
            V(3,1)=x(3)-x(1);
            V(3,2)=y(3)-y(1);
            V(3,3)=z(3)-z(1);
            
            %plane coeffient
            V(3,4)=x(4)*V(3,1)+y(4)*V(3,2)+z(4)*V(3,3);
            
            %% modifying matrix
            V(1,:)=V(1,:)/V(1,1);
            V(2,:)=V(2,:)/V(2,1);
            V(3,:)=V(3,:)/V(3,1);
            V(3,:)=V(3,:)-V(1,:);
            V(2,:)=V(2,:)-V(1,:);
            V(2,:)=V(2,:)/V(2,2);
            V(3,:)=V(3,:)/V(3,2);
            V(3,:)=V(3,:)-V(2,:);
            %% Find intersection point
            if dimensions == 2
                V(3,5)=0;
            else                
                V(3,5)=-V(3,4)/V(3,3);
            end
            V(2,5)=V(2,4)-V(2,3)*V(3,5);
            V(1,5)=V(1,4)-V(1,3)*V(3,5)-V(1,2)*V(2,5);
            %% find radius of sphere
            d(1:3)=(x(1:3)-V(1,5)).^2+(y(1:3)-V(2,5)).^2+(z(1:3)-V(3,5)).^2;
            r(b,C2)=sqrt(d(1));
            if r(b,C2) == Inf
                r(b,C2)=NaN;
            end
        end
    end
    if C1>0
        if size(r,1)-sum(isnan(r(:,C2)))-sum(r(:,C2)==0)>0
            r(size(Track,1)-1,C2)=(a)*dT/1000;
            C2=C2+1;
        else
            r(:,C2)=[];
        end
    end
    
end
if exist('r','var')==1
    r(r==0)=NaN;
end
if exist('r','var')==1 && size(r,2)>0
    if  isnan(r(size(Track,1)-1,1))==1
        r(size(Track,1)-1,1)=0;
    end
    r(end+1,:)=nanmean(r(1:size(Track,1)-2,:));
    r(end+1,:)=nanstd(r(1:size(Track,1)-2,:));
    ROCGraph = r(end-2:end,:);
    QUAD=polyfit(r(end-2,:),r(end-1,:),2);
    ROC(1)=r(end-1,1);ROC(2)=r(end,1);
    if size(r,2)>9
        ROC(3)=r(end-2,10);ROC(4)=r(end-1,10);
        ROC(5)=r(end,10);
    else
        ROC(3)=r(end-2,end);ROC(4)=r(end-1,end);
        ROC(5)=r(end,end);
    end
    ROC(6)=-QUAD(2)/2/QUAD(1);
    ROC(7)=QUAD(1)*ROC(6)^2+QUAD(2)*ROC(6)+QUAD(3);
    
else
    ROC=[];
    ROCGraph=[];
end
warning('on','all')

function [y,z]=SpeedAcce(Tracks,varargin)
% Input tracks to calculate speed and acceleration, varargin = max accleration to sift based upon accleration
% Assumes (X,Y,Z,V,S,t) track layout
% Speed output in column 5
% Accleration output in column 8
% z is output of all acclerations
maxA = 0;
if size(varargin,1)>0
    maxA=varargin{1};
end
for A = 1:size(Tracks,1)
    for B = 1:size(Tracks,2)
        Track=Tracks{A,B};
        if size(Track,1)>2 && isnumeric(Track)==1
            
            clear log
            Track(1,5)=0;
            for a=2:size(Track,1)
                Track(a,5)=((Track(a,1)-Track(a-1,1))^2+(Track(a,2)-Track(a-1,2))^2+(Track(a,3)-Track(a-1,3))^2)^0.5/(Track(a,6)-Track(a-1,6));
                if a>2
                    Track(a,8)=(Track(a,5)-Track(a-1,5))/(Track(a,6)-Track(a-1,6));
                end
                if maxA > 0 && abs(Track(a,8))>maxA
                    
                    Track(a,:)=Track(a-1,:);
                    if exist('log','var')==0
                        log(1,1)=a;
                    else
                        log(end+1,1)=a;
                    end
                    
                end
            end
            if exist('log','var')==1
                for a=1:size(log,1)
                    if log(a,1)==size(Track,1)
                        Track(end,:)=[];
                    else
                        Track(log(a,1):end-1,:)= Track(log(a,1)+1:end,:);
                        Track(end,:)=[];
                        log=log-1;
                    end
                end
            end
            if exist('z','var') == 0 %Output list of all acclerations
                z=Track(3:end,8);
            else
                z(end+1:end+size(Track,1)-2)=Track(3:end,8);
            end
            
            Tracks{A,B}=Track;
        elseif size(Track,1)>0
            Tracks{A,B}=Track;
        end
    end
end
y=Tracks;

function y=TimeAlign(T1,T2,TimeColumn,varargin)
% Aligns datasets based upon order of column defined as TimeColumn
% requires dataset T1 and T2
% Outputs single aligned dataset
% If there is overlap, preference is given to track that happened later
% Change varargin to 1 if wish to preference first track
TC = TimeColumn;
%% Identify which track happened first
if T1(1,TC)>T2(1,TC) %Switch T1 and T2 if T1 after T2
    T3=T1; %T3 is temporary track
    T1=T2;
    T2=T3;
end

%% Loop to find position of tracks within each other
% What to do if T1 and T2 do not overlap
q2 = 0;
q4=0; %Set to 1 to preference first track
if size(varargin,1)>0
    q4=1;
end
while q2 == 0 % Loop for multiple overlaps, switch to 1 defines end
    if T2(1,TC)>T1(end,TC) %Check to see if there is  no overlap
        T1(end+1:end+size(T2,1),:)=T2;
        q2 = 1;
    else %What to do if T1 and T2 do overlap
        q1=1; %Counter to screen through T1 values
        q3 = 0; %Switch to end search once overlap found
        while q1<size(T1,1) && q3 == 0 && T1(q1,TC)<=T2(1,TC)
            q5=0; %Secondary switch for determining track preference
            
            if T2(1,TC)<=T1(q1+1,TC) && q4 == 0
                q5=1;
            elseif T2(1,TC)<T1(q1+1,TC)
                q5=1;
            end
            
            if T2(1,TC)>T1(q1,TC)&&q5==1 %Determine point of overlap
                q3=1;
                if T2(1,TC)==T1(q1+1,TC)
                    T3 = T1(q1+2:end,:);
                else
                    T3 = T1(q1+1:end,:);
                end
                T1(q1+1:end,:)=[];
                T1(end+1:end+size(T2,1),:)=T2;
                clear T2
                T2 = T3;
                if q4 == 0
                    q4=1;
                else
                    q4=0;
                end
            else
                q1=q1+1; %If overlap not found keep searching
            end
        end
        if q3 == 0 %delete first time point of T2 if no overlap found
            T2(1:end-1,:)=T2(2:end,:);
            T2(end,:)=[];
        end
    end
    if size(T2,1)==0 %end track combine if final point shared
        q2=1;
    end
end
y=T1;

function [y,z] = tracking(data,FrameTime,LAL,filename,varargin)
% varargin = MinVol,MaxVol,MaxSpeed,StepMin,DistMin,AngleChange,DeltaVolMin,DeltaVolPerc,VL
% data file should contain {Frame}(object,X,Y,Z,volume)
% FrameTime = time taken in ms for each frame
% LAL = Number of frames script will look ahead to find object
% filename required for Graphing, image file
% MinVol = Minimum volume of object that will be considered (approx 2)
% MaxVol = Maximum volume of object that will be considered (approx 50)
% MaxSpeed = Maximum speed of bacteria in um/s
% StepMin = Minimum track length to be included (frames)
% DistMin = Minimum distance for a track to be recorded (um)
% AngleChange = Preferred angle in degrees to delect between points
% DeltaVolMin = Maximum allowable change in volume
% DeltaVolPerc = Maximum % change in volume change
% VL = set to 0 if wish to manually confirm tracks, else set to 1

% Written by Andrew Hook 2018
% Use objects extracted from holography and turn into tracks
% Requires loading a data file {Frames,Objects,1:4 = {X,Y,Z,V}}
% Produces a Tracks matrix Track, Frame and then variable {X,Y,Z,volume,speed (um/s),t (s),Delta angle,Acceleration (um/s2)}
% 2D DIC data includes additional data 9=length, 10=width, 11=angle (radians)
% To use with DIC Z-Stack data ensure MinVol set to 0 and 4th coloumn data all = 0


%% Process varargin
% Set defaults
Inputs(1) = 0.00; %% MinVol - Minimum volume that a object needs to be to be considered
Inputs(2) = 200; %% MaxVol - Maximum volume that a object needs to be to be considered
Inputs(3) = 100; %% MaxSpeed = Set maximum speed of bacteria um/s
Inputs(4) = 0; %% StepMin - Minimum number of steps for track to be recorded
Inputs(5) = 0.0; %%DistMin - Minimum distance that an object must travel for a track to be recorded
Inputs(6) = 180; %% AngleChange - Set angle to prefer next particle position if required
Inputs(7) = 100; %% DeltaVolMin - Set maximum allowable change in volume between objects, will be imposed only when percentage change is below this value
Inputs(8) = 100; %% DeltaVolPerc - Set maximum allowable change in volume between objects, percentange change
Inputs(9) = 1; %Input for enabling manual inspection of tracks

% Process varargin
if size(varargin,2)>0 %identifies varargin needs to be processed
    % First check varargin for manual input
    if sum(strcmp(varargin, 'MinVol')) > 0
        Inputs(1)=varargin{find(strcmp(varargin, 'MinVol')==1,1)+1};
    end
    if sum(strcmp(varargin, 'MaxVol')) > 0
        Inputs(2)=varargin{find(strcmp(varargin, 'MaxVol')==1,1)+1};
    end
    if sum(strcmp(varargin, 'MaxSpeed')) > 0
        Inputs(3)=varargin{find(strcmp(varargin, 'MaxSpeed')==1,1)+1};
    end
    if sum(strcmp(varargin, 'StepMin')) > 0
        Inputs(4)=varargin{find(strcmp(varargin, 'StepMin')==1,1)+1};x3=1;
    end
    if sum(strcmp(varargin, 'DistMin')) > 0
        Inputs(5)=varargin{find(strcmp(varargin, 'DistMin')==1,1)+1};
    end
    if sum(strcmp(varargin, 'AngleChange')) > 0
        Inputs(6)=varargin{find(strcmp(varargin, 'AngleChange')==1,1)+1};
    end
    if sum(strcmp(varargin, 'DeltaVolMin')) > 0
        Inputs(7)=varargin{find(strcmp(varargin, 'DeltaVolMin')==1,1)+1};
    end
    if sum(strcmp(varargin, 'DeltaVolPerc')) > 0
        Inputs(8)=varargin{find(strcmp(varargin, 'DeltaVolPerc')==1,1)+1};
    end
    if sum(strcmp(varargin, 'manual')) > 0
        Inputs(9)=varargin{find(strcmp(varargin, 'manual')==1,1)+1};
    end
    
    % ordered processing
    if isnumeric(varargin{1}) == 1 %if first entry is manual, no category selection
        Inputs(1)=varargin{1};C2 = C2 + 1;
        if size(varargin,2)>C2 && isnumeric(varargin{C2 + 1})==1
            Inputs(2)=varargin{C2 + 1};C2 = C2 + 1;
            if size(varargin,2)>C2 && isnumeric(varargin{C2 + 1})==1
                Inputs(3)=varargin{C2 + 1};C2 = C2 + 1;
                if size(varargin,2)>C2 && isnumeric(varargin{C2 + 1})==1
                    Inputs(4)=varargin{C2 + 1};C2 = C2 + 1;x3=1;
                    if size(varargin,2)>C2 && isnumeric(varargin{C2 + 1})==1
                        Inputs(5)=varargin{C2 + 1};C2 = C2 + 1;
                        if size(varargin,2)>C2 && isnumeric(varargin{C2 + 1})==1
                            Inputs(6)=varargin{C2 + 1};C2 = C2 + 1;
                            if size(varargin,2)>C2 && isnumeric(varargin{C2 + 1})==1
                                Inputs(7)=varargin{C2 + 1};C2 = C2 + 1;
                                if size(varargin,2)>C2 && isnumeric(varargin{C2 + 1})==1
                                    Inputs(8)=varargin{C2 + 1};C2 = C2 + 1;
                                    if size(varargin,2)>C2 && isnumeric(varargin{C2 + 1})==1
                                        Inputs(9)=varargin{C2 + 1};C2 = C2 + 1;
                                    end
                                end
                            end
                        end
                    end
                end               
            end
        end
    end
end

%% Set variables
FrameLimit = size(data,2); %%Total number of Frames
FrameTime = FrameTime/1000; %% 1/Frequency of image aquisition in Hz
Radius = Inputs(3)*FrameTime; %% Set maximum radial distance from first object
data1=data; %create data file that can be rewritten with nulled values

TrackCount = 1;
VL = Inputs(9);
if VL == 0
    f=figure;
    set(gcf, 'Position', [500, 200, 800, 800])
    movegui('northwest')    
end
%% Loop for building track
for FrameOffset=0:FrameLimit-Inputs(4)-1 %Starts at 0 for first frame. Continue to penultimate frame determined by StepMin.
    objectLimit1 = size(data{FrameOffset+1},1); %%Total number of objects
    for object1=1:objectLimit1
        
        Step = 1; %Counter of steps in 1 track
        Frame = 1;
        
        Value1 = data1{Frame+FrameOffset}(object1,:); %Select first object of track
        if Value1(3)<10 %Allows for smaller volumes as it approaches the surface
            MinVol = (Inputs(1)*0.99/10)*Value1(3) + Inputs(1)/100;
        else
            MinVol = Inputs(1);
        end
        if Value1(1) ~= -100 && Value1(4) >= MinVol && Value1(4) <= Inputs(2) %Skips tracks previously used and objects outside volume range
            if Value1(4) == 0
                Value1(6)=Value1(5); %Extract time value for DIC Z-stack or 2D data
            else
                Value1(6)=(Frame+FrameOffset-1)*FrameTime; % Input time value
            end
            Tracks{TrackCount}(Frame,:) = Value1; %Build tracks
            Count1 = 0;
            Count2=1; % Counter for frames looking ahead
            
            while Frame<FrameLimit-FrameOffset
                Frame = Frame + 1;
                for object2=1:size(data{Frame+FrameOffset},1) %Loop builds an array of possible objects in next frame that are within a certain radius and similar volume. Stored in DistArray
                    
                    Value2 = data1{Frame+FrameOffset}(object2,:); %Selecting object in next frame for comparison
                    if Value2(3)<10 %Allows for smaller volumes as it approaches the surface
                        MinVol = (Inputs(1)*0.99/10)*Value2(3) + Inputs(1)/100;
                    else
                        MinVol = Inputs(1);
                    end
                    if Value2(1) ~= 0 && Value2(1) ~= -100 && Value2(4)>=MinVol && Value2(4) <= Inputs(2); % Check object is not a null value or noise (small volume)
                        distance = sqrt((Value1(1)-Value2(1))^2+(Value1(2)-Value2(2))^2+(Value1(3)-Value2(3))^2); %find distance between object and original object
                    else
                        distance = Radius * Count2 + 1;
                    end
                    DeltaVol = Inputs(8) * Value1(4);
                    if DeltaVol<Inputs(7)
                        DeltaVol = Inputs(7);
                    end
                    % find distance with all objects in previous frame
                    % ensure object should not belong to a different track
                    clear dist1
                    for object3 = 1:size(data1{Frame-Count2+FrameOffset},1)
                        Value3= data1{Frame-Count2+FrameOffset}(object3,:);
                        dist1(object3) = sqrt((Value3(1)-Value2(1))^2+(Value3(2)-Value2(2))^2+(Value3(3)-Value2(3))^2); %find distance between new object objects in previous frame
                    end                    
                    if distance <= Radius * Count2 && abs(Value1(4)-Value2(4))<= DeltaVol && min(dist1) >= distance ; %radius of selection and change in volume limit
                        %Outputs for when matching object found
                        Count1 = Count1 + 1;
                        DistArray(Count1,1:size(Value2,2)) = Value2(:);
                        DistArray(Count1,5) = distance;
                        if Value2(4) == 0
                            DistArray(Count1,6) = data1{Frame+FrameOffset}(object2,5);% Extract timepoint for new datapoint from DIC Z-stack data
                        else
                            DistArray(Count1,6) = (Frame+FrameOffset-1)*FrameTime; %Find timepoint of new datapoint
                        end
                        DA(Count1) = object2;
                        
                        if Step>2; %Calculates change in angle
                            a = sqrt((Value2(1)-Tracks{TrackCount}(Step-1,1))^2+(Value2(2)-Tracks{TrackCount}(Step-1,2))^2+(Value2(3)-Tracks{TrackCount}(Step-1,3))^2);
                            b = sqrt((Tracks{TrackCount}(Step,1)-Tracks{TrackCount}(Step-1,1))^2+(Tracks{TrackCount}(Step,2)-Tracks{TrackCount}(Step-1,2))^2+(Tracks{TrackCount}(Step,3)-Tracks{TrackCount}(Step-1,3))^2);
                            c = sqrt((Value2(1)-Tracks{TrackCount}(Step,1))^2+(Value2(2)-Tracks{TrackCount}(Step,2))^2+(Value2(3)-Tracks{TrackCount}(Step,3))^2);
                            Angle = 180 - acosd((b^2+c^2-a^2)/(2*b*c));
                            DistArray(Count1,7) = Angle;
                        else
                            DistArray(Count1,7) = 0;
                        end
                    end
                    
                end
                
                
                
                if Count1 == 1 %Selecting next object from array, hence building track in Tracks
                    Step = Step + 1;Count2=1;
                    Tracks{TrackCount}(Step,1:size(DistArray,2))=DistArray(1,:);
                    Value1(1:4)=DistArray(1,1:4);
                    data1{Frame+FrameOffset}(DA(1),1) = -100; %nulls used value
                elseif Count1 == 0
                    Count2=Count2+1;
                    if Count2 > LAL %Look ahead limit
                        Frame = FrameLimit;
                    end
                else
                    DistArray1=DistArray;
                    b = 1;
                    for a=1:Count1 %Selects objects within an angle range
                        if DistArray1(b,7)> Inputs(6)
                            DistArray1(b,:) = [];
                        else
                            b = b + 1;
                        end
                    end
                    if size(DistArray1,1)>0 %Only use angle selection if hit found
                        DistArray = DistArray1;
                    end
                    Step = Step + 1;Count2=1;
                    if size(DistArray,1)==1
                        Tracks{TrackCount}(Step,1:size(DistArray,2))=DistArray(1,:);
                        Value1(1:4)=DistArray(1,1:4);
                        data1{Frame+FrameOffset}(DistArray(1,10),1:4) = -100; %nulls used value
                    else
                        [~,I] = min(DistArray); %Find smallest next value
                        Tracks{TrackCount}(Step,1:size(DistArray,2))=DistArray(I(5),:);
                        Value1(1:4)=DistArray(I(5),1:4);
                        data1{Frame+FrameOffset}(DA(I(5)),1) = -100; %nulls used value
                    end
                end
                
                Count1 = 0;
                DistArray = [];
                clear DistArray1
            end
            
            for i=2:size(Tracks{TrackCount},1)
                Tracks{TrackCount}(i,5)=Tracks{TrackCount}(i,5)/(Tracks{TrackCount}(i,6)-Tracks{TrackCount}(i-1,6));
            end
            %% Select whether track is kept or binned
            if Step>=Inputs(4) %Avoids short tracks below a limit of steps
                TotalDist = sum(Tracks{TrackCount}(:,5));
                if TotalDist >= Inputs(5) %Only records tracks above a limit of steps and with volume above a minimum threshold and with a total distance greater than a threshold
                    if 1 == VL; %Change to true statement if wish to avoid visual inspection of tracks
                        clear store
                        store=Tracks{TrackCount}(:,1); %Change X and Y as holography output switches them
                        Tracks{TrackCount}(:,1)=Tracks{TrackCount}(:,2);
                        Tracks{TrackCount}(:,2)=store;
                        
                        TrackCount = TrackCount + 1;
                    else
                        figure(f); %select figure to plot data into
                        h1 = plot3(Tracks{TrackCount}(1:Step,2),Tracks{TrackCount}(1:Step,1),Tracks{TrackCount}(1:Step,3)); %plots track to allow visual inspection and discarding
                        axis([0,160,0,160,0,150])
                        set(gcf,'numbertitle','off','name',sprintf('Track number %d; Total steps = %d', TrackCount,Step))
                        set(gca,'YDir','Reverse')
                        Step
                        button = questdlg('Include Track?');
                        delete(h1)
                        if strcmp(button,'Yes') == 1
                            hold on
                            plot3(Tracks{TrackCount}(1:Step,1),Tracks{TrackCount}(1:Step,2),Tracks{TrackCount}(1:Step,3))
                            clear store
                            store=Tracks{TrackCount}(:,1); %Change X and Y as holography output switches them
                            Tracks{TrackCount}(:,1)=Tracks{TrackCount}(:,2);
                            Tracks{TrackCount}(:,2)=store;
                            TrackCount = TrackCount + 1;
                        elseif strcmp(button,'Cancel') == 1
                            return
                        else
                            delete(h1);
                            Tracks{TrackCount}(:,:)=[];
                        end
                    end
                end
            else %Clears binned tracks
                Tracks{TrackCount}(:,:)=[];
            end
            
        end
        
    end
   
end

%% Graph tracks

y = SpeedAcce(Tracks); % Calculate instantaneous speed and acceleration
if size(Tracks{1},1)>0
    [z{1},z{2}]=Graphing(Tracks,'minstep',0,'filename',filename,'font','Calibri','color','BCGOR');
end
